# Supplementary material for: MicroRNA expression profiles from eggs of different qualities associated with post-ovulatory ageing in rainbow trout (Oncorhynchus mykiss)
Source: BMC Genomics. 2015 Mar 17;16(1):201. doi: 10.1186/s12864-015-1400-0 (PMC4374207; doi:10.1186/s12864-015-1400-0)
Supplement: Additional file 1: Table S1. — Known miRNAs identified from rainbow trout eggs of different quality. Table S2. Novel miRNAs predicted from rainbow trout eggs of different quality. Table S3. Differentially expressed miRNAs in D1PO vs. D14PO eggs (fold change greater than 3). Table S4. The predicted target genes of 6 differentially expressed miRNAs between D1PO and D14PO eggs validated by RT-qPCR analysis. Table S5. Target genes associated with siginificamtly enriched GO terms. Table S6 Primers used to validate differentially expressed miRNAs. [file 12864_2015_1400_MOESM1_ESM.xlsx]

## Sheet: Table S1
Table S1. Known miRNAs identified from rainbow trout eggs of different quality
No.	miRNA	Sequence	Number of reads	Chromosome	Strand	Hairpin start	Hairpin end
1	omy-let-7a-1-3p	CUAUACAACAUACUGUCUUUC	51	chrUn_15	+	18670636	18670706
1	omy-let-7a-1-3p	CUAUACAACCUACUGUCUUUC	288	chrUn_15	+	18670636	18670706
1	omy-let-7a-1-3p	CUAUACAACCUACUGUCUUUCU	245	chrUn	-	462238974	462239048
1	omy-let-7a-1-3p	CUGUACAGCCUCCUAGCUUUCC	44	chrUn_15	+	11419190	11419260
1	omy-let-7a-2-3p	CUAUACAACCUCCUAGCUUUCC	138	chrUn_24	+	8493383	8493459
1	omy-let-7a-3-3p	CUAUACAACCUACUGUCUUUCC	43	chrUn	-	462238926	462238998
1	omy-let-7a-3p	CUAUACAACCUACUGCCUUCCU	642	chrUn	-	161014884	161014973
1	omy-let-7a-3p	CUAUACAACUUACUGUCUUUCU	152	chrUn_2	-	22287570	22287653
1	omy-let-7a-3p	CUAUACAACUUACUGUCUUUCC	68	chrUn_2	-	22287570	22287653
1	omy-let-7a-3p	CUGUACAACCUACUGCCUUCCU	139	chrUn	-	161014884	161014973
1	omy-let-7a-4-3p	CUAUACAGUCUAUUGCCUUCCU	223	chrUn	-	462238478	462238553
2	omy-let-7b-1-3p	CUAUACAACUUACUGCCUUCCUU	132	chrUn_2	-	22287176	22287263
3	omy-let-7c-2-3p	CGGUACAACCUUCUAGCUUUCC	30	chrUn_10	-	20513242	20513309
3	omy-let-7c-3p	CUGUACAACCUUCUAGCUUUCC	199	chrUn	+	886565823	886565916
4	omy-let-7d-2-3p	GUUAACUGUACAACCUUCUAGC	38	chrUn	+	886565823	886565916
4	omy-let-7d-2-3p	UAAACAGUCCGGAGAAU	45	chrUn_7	+	12937195	12937287
5	omy-let-7e-3p	CUAUACAAUCUACUGUCUUUCU	332	chrUn_7	-	10444938	10445034
5	omy-let-7e-3p	UAACUAUACAAUCUACUGUCUUU	70	chrUn	-	462238926	462238998
5	omy-let-7e-3p	CUAUACAAUCUACUGUCUUUC	339	chrUn	-	462238926	462238998
5	omy-let-7e-3p	UGUAUGACCUCUAUGUGU	11	0	0	0	0
6	omy-let-7f-3p	UGUAGUAGAUUGUAUAGUU	46	chrUn	-	865518005	865518042
6	omy-let-7f-3p	CUAUACAAUCUAUUGCCUUCCU	16	chrUn	-	597851937	597852014
7	omy-let-7g-2-3p	UUAGGAUCACACCAGAUCUGGGAGAU	13	chrUn_16	-	30748001	30748089
7	omy-let-7g-2-3p	CUAUACAGUCUACUGUCUUUC	35	chrUn_16	-	30748001	30748089
7	omy-let-7g-3p	CUAUACAGUCUACUGUCUUUCU	35	chrUn_16	-	30748001	30748089
8	omy-let-7h-3p	CUAUACAACUUACUGCCUUCCU	139	chrUn_16	-	30747594	30747689
9	omy-let-7i-2-3p	CUGCGCAAGCUACUGCCUUGC	157	chrUn	-	333187420	333187515
9	omy-let-7i-2-3p	CUGCGCAAACUACUGCCUUGC	1498	chrUn	-	333187420	333187515
9	omy-let-7i-3p	CUGCGCAAGCUACUGCCUUGCU	153	chrUn_2	-	44173012	44173095
9	omy-let-7i-3p	CUGCGCAAACUACUGCCUUGCU	1480	chrUn_2	-	44173012	44173095
10	omy-let-7a-5p	UGAGGUAGUAGGUUGUAUAGUU	155647	chrUn_24	+	8493383	8493459
10	omy-let-7a-5p	GUGAGGUAGUAGGUUGUAUAGUU	221	chrUn	-	594040397	594040487
10	omy-let-7a-5p	AAGAGGUAGUAGGUUGCAUAGUU	19	0	0	0	0
10	omy-let-7a-5p	GUGAGGUAGUAGGUUGUAUAGU	249	chrUn_2	-	22287570	22287653
10	omy-let-7a-5p	GAGGUAGUAGAUUGUAUAGUU	72370	chrUn	-	462238974	462239048
10	omy-let-7a-5p	UGAGGUAGUAGGUUGUAUAGUUC	27435	chrUn_15	+	11419190	11419260
10	omy-let-7a-5p	UGAGGUAGUAGAUUGUAUAGUUC	13737	chrUn_15	+	11419190	11419260
10	omy-let-7a-5p	UGAGGUAGUAGGUUGUAUAGUUUU	3907	chrUn_15	+	18670636	18670706
10	omy-let-7a-5p	UGAGGUAGGAGGUUGUAUAGUUAU	275	chrUn_15	+	18670636	18670706
10	omy-let-7a-5p	UGAGGUAGGAGGUUGUAUAGUUUU	342	chrUn_15	+	18670636	18670706
10	omy-let-7a-5p	UGAGGUAGUAGAUUGUAUAGUGUAG	42	0	0	0	0
10	omy-let-7a-5p	UGAGGUAGUAGGUUGUAUAGUUG	84	chrUn	-	594040397	594040487
10	omy-let-7a-5p	UGAGGUAGGAGGUUGUAUAGUUG	107	chrUn_27	-	17620733	17620799
10	omy-let-7a-5p	UGAGGUAGUAGGUUGUAUAGUUUG	16	chrUn	-	462238478	462238553
10	omy-let-7a-5p	UGAGGUAGUAGGUUGUAUAGUUUUU	99	chrUn	-	462238478	462238553
10	omy-let-7a-5p	UGAGGUAGUAGGUUGUAUGGUUUUUU	29	0	0	0	0
11	omy-let-7b-1-5p	UCAGUGUUGUUAUUU	32	chrUn_15	+	18670952	18671028
11	omy-let-7b-5p	UGAGGUAGUAGGUUGUGUGGUU	25307	chrUn	-	161014884	161014973
12	omy-let-7c-5p	UGAGGUAGUAGGUUGUAUGGUU	24084	chrUn	+	886565823	886565916
13	omy-let-7d-5p	UGAGGUAGUUGGUUGUAUGGUUAG	36	chrUn_7	+	12937195	12937287
13	omy-let-7d-5p	UGAGGUAGUUGGUUGUAUGGUUAUU	83	0	0	0	0
13	omy-let-7d-5p	UGAGGUAGUUGGUUGUAUGAA	205	chrUn_7	+	12937195	12937287
13	omy-let-7d-5p	UGAGGUAGUUGGUUGUAUGGUU	31080	chrUn_18	+	6706889	6706966
13	omy-let-7d-5p	CUGAGGUAGUUGGUUGUAUGGUU	194	chrUn_7	+	12937195	12937284
13	omy-let-7d-5p	CUGAGGUAGUUGGUUGUAUUGUU	33	chrUn_18	+	6706874	6706970
14	omy-let-7e-5p	UGAGGUAGUAGAUUGAAUAGUU	173224	chrUn	-	462238926	462238998
15	omy-let-7f-5p	UGAGGUAGUAGAUUGUAUAGUU	71717	chrUn_7	-	10444546	10444635
15	omy-let-7f-5p	UGAGGUAGUAAAUUGUAUAGUU	55	0	0	0	0
15	omy-let-7f-5p	UGAGGUAGUAGAUUGUAUAGUUA	2550	0	0	0	0
15	omy-let-7f-5p	UGAGGUAGUAGAUUGUGUAGUUA	19	0	0	0	0
15	omy-let-7f-5p	UGAGGUAGUAGAUUGUAUAGU	73289	chrUn	-	594040434	594040530
15	omy-let-7f-5p	UGAGGUAGUAGAUUGUAGU	39	chrUn	-	597851937	597852014
15	omy-let-7f-5p	UGAGGUAGUAGAUUGUAU	74749	chrUn	-	597851937	597852014
16	omy-let-7g-5p	UGAGGUAGUAGUUUGUAUAGUU	51657	chrUn_16	-	30748001	30748089
16	omy-let-7g-5p	UGAGGUAGUAGUUUGUACAGUU	13785	chrUn_16	-	30748001	30748089
17	omy-let-7h-5p	UGAGGUAGUAAGUUGUGUUGUU	2739	chrUn_16	-	30747594	30747689
17	omy-let-7h-5p	UGAGGUAGUAAGUUGUAUUGUU	2222	chrUn_16	-	30747594	30747689
17	omy-let-7h-5p	UGAGGUAGUAAGUUGUGUUGU	2877	chrUn_16	-	30747594	30747689
18	omy-let-7i-5p	UGAGGUAGUAGUUUGUGCUGUU	35386	chrUn	-	333187420	333187515
19	omy-let-7j-5p	UGAGGUAGUUGUUUGUACAGUU	4406	chrUn	-	475111106	475111175
19	omy-let-7j-5p	UGAGGUAGUAGAUUGGAUAGUU	37	chrUn	-	597852171	597852242
20	omy-miR-1-3p	UGGAAUGUAAAGAAGUAUGUAU	149601	chrUn	+	366225670	366225761
20	omy-miR-1-3p	UGGAAUGUAAAGAAGUAUGUACC	646	chrUn	+	1085828345	1085828434
21	omy-miR-1-3-5p	ACAUACUUCUUUAUGCGUCCAUA	88	0	0	0	0
21	omy-miR-1-5p	ACAUACUUCUUUAUAUGCCCAUA	142	chrUn	+	1085828360	1085828420
22	omy-mir-1-3p	UGAACAAGAGCAACUA	12	chrUn	+	1085828360	1085828420
23	omy-mir-1-1-5p	UAUGAACAAGAGCAGA	6503	0	0	0	0
23	omy-mir-1-1-5p	UAUGAACAAGAGCAGACA	22	0	0	0	0
24	omy-miR-7a-3-3p	ACAAAUCACAGUCUGCCAACC	935	chrUn_6	+	34707305	34707395
24	omy-miR-7a-7-3p	CAACAAGUCACUGUCUACCUCA	17	chr_1	-	1945623	1945686
25	omy-miR-7-5p	UGGAAGACUUGUGAUUUUGUUGU	41	0	0	0	0
25	omy-miR-7-5p	UGGAAGACUUGUGAUUUUGUUGUU	41	chrUn	-	121503430	121503513
25	omy-miR-7-5p	UGGAAGACUAGUGAUUUUGUUGU	3791	chrUn	+	298430049	298430114
25	omy-miR-7-5p	UGGAAGACUAGUGAUUUUGUUGUU	3149	chrUn_6	+	34707305	34707395
26	omy-mir-7-3p	ACAAAUCACAGUCUGCCAACCA	480	chrUn_6	+	34707305	34707395
26	omy-mir-7-3p	ACAAAUCACAGUCUGCCAACCAA	36	0	0	0	0
27	omy-mir-7a-2-3p	CUGAGCAAAGAGAAC	223	0	0	0	0
28	omy-mir-7a-3-5p	GUGAACAUGAACAAAACC	310	0	0	0	0
29	omy-miR-9-3p	AUAAAGCUAGAUAACCGAAAGU	1440	chrUn	-	588871676	588871756
29	omy-miR-9-3p	UAAAGCUAGAUAACCGAAAGUA	1891	chrUn	-	588871676	588871756
29	omy-miR-9-4-3p	UAAAGCUAGAGAACCGAAUGUA	12072	chr_8	+	3362007	3362102
29	omy-miR-9-7-3p	UAAAGCUAGAGAACCGAAAGUA	3874	chrUn	-	748951428	748951504
30	omy-miR-9a-6-3p	UAAAGCUAGCUAACCGAAUGUA	247	chrUn	-	440724199	440724260
31	omy-miR-9-5p	GUCUUUGGUUAUCUAGCUGUAUGA	33	chrUn_2	+	35669901	35669987
31	omy-miR-9-5p	GUCUUUGGUUAUCUAGCUGUAU	47	chrUn_2	+	35669901	35669987
31	omy-miR-9-5p	UCUUUGGUUAUCUAGCUGUAUGAAAA	12	0	0	0	0
31	omy-miR-9-5p	UCUUUGGUUAUCUAGCUGUAUGA	103826	chrUn	-	588871676	588871756
32	omy-miR-9b-5p	UCUUUGGUUAUCUAGCUGAAU	520	chrUn_1	+	44468553	44468612
32	omy-miR-9b-5p	UCUUUGGUUAUCUAGCUGUAUGUUUUUU	25	0	0	0	0
33	omy-mir-9-7-5p	UUUUUCUCUUUGGUUUC	68	0	0	0	0
34	omy-miR-10a-2-3p	CAAAUUCGUAUCUAAGGGA	26	chrUn_12	+	6706012	6706104
34	omy-miR-10a-3p	CAAAUUCGUGUCUAAGGGAGU	55	chrUn	+	957697293	957697357
34	omy-miR-10a-3p	CAAAUUCGUGUCUAAGGGAG	56	chrUn	+	957697293	957697357
35	omy-miR-10b-2-3p	CAAGUACGUCUCUACAGGAAU	78	chrUn_16	+	4919366	4919448
35	omy-miR-10b-3p	ACAGAUUCGAUUCUAGGGGAAU	85	chrUn	+	919543649	919543741
35	omy-miR-10b-3p	CAGAUUCGAUUCUAGGGGAGU	86	chrUn	+	919543649	919543741
35	omy-miR-10b-3p	ACAGAUUCGAUUCUAGGGGA	132	chrUn	+	919543649	919543741
36	omy-miR-10c-3p	CAAAUUCGUAUCUAAGGGAGU	22	chrUn_12	+	6706012	6706104
36	omy-miR-10c-3p	CAAAUUCGUAUCUAGGGGAAU	136	chrUn_12	+	6706012	6706104
37	omy-miR-10a-5p	UACCCUGUAGAUCCGAAUUUGU	18129	chrUn	+	919543651	919543738
37	omy-miR-10a-5p	UACCCUGUAGNUCCGAAUUUGU	147	0	0	0	0
37	omy-miR-10a-5p	ACCCUGUAGAUCCGAAUUUGU	25856	chrUn_7	+	13652551	13652653
37	omy-miR-10a-5p	ACCCUGUAGAUCCGAAUUUGUG	11895	chrUn_17	-	5184899	5185001
37	omy-miR-10a-5p	ACCCUGUAGAUCCGAAUUUGUGU	6314	chrUn_7	+	13652551	13652654
37	omy-miR-10a-5p	AACCCUGUAGAUCCGAAUUUGUGU	79	0	0	0	0
38	omy-miR-10b-5p	UACCCUGUAGAACCGAAUUUGU	216189	chrUn	+	919543649	919543741
39	omy-miR-10c-5p	UACCCUGUAGAUCCGGAUUUGUGGAAC	15	0	0	0	0
39	omy-miR-10c-5p	UACCCUGUAGAUCCGGAUUUGU	25859	chrUn_12	+	6706012	6706104
39	omy-miR-10c-5p	UACCCUGUAGAUCCGAAUUUAU	234	0	0	0	0
40	omy-miR-10d-5p	AUUACCCUGUAGAACCGAAUUUGUGU	34	0	0	0	0
40	omy-miR-10d-5p	CACCCUGUAGAACCGAAUUUGU	15285	chrUn_17	-	5184884	5184943
41	omy-mir-10d-5p	AUUACCCUGUAGAACCGAAUUUGU	45	0	0	0	0
42	omy-miR-15a-3p	CAGACCAUGAAGAGCUGCUGCU	98	chrUn_29	-	8195536	8195596
42	omy-miR-15a-3p	AGACCAUGAAGAGCUGCUGCUA	118	chrUn_29	-	8195487	8195563
42	omy-miR-15a-3p	AGACCAUGAAGAGCUGCUGCU	305	chrUn_29	-	8195536	8195596
43	omy-miR-15b-3p	CAAAUCAUUAUGUGCUGCCGCU	64	chrUn_21	-	12768938	12768999
43	omy-miR-15b-3p	CAAAUCAUGAUGUGCUGUCACU	51	chrUn_9	+	14340504	14340589
43	omy-miR-15b-3p	CCAAAUCAUGAUGUGCUGUCACU	32	chrUn_9	+	14340504	14340589
43	omy-miR-15b-3p	CCAAAUCAUGAUGUGCUGUCAC	32	chrUn_9	+	14340504	14340589
44	omy-miR-15c-2-3p	UGCGAACCAUCAUUUGCUGCUUU	190	chrUn_24	-	2442689	2442749
44	omy-miR-15c-2-3p	UGCGAACCAUCAUUUGCUGCUU	202	chrUn_24	-	2442689	2442749
44	omy-miR-15c-3p	CGAAUCAUUAUUUGCUGCUCU	208	0	0	0	0
45	omy-miR-15a-5p	UAGCAGCACAGAAUGGUUUGU	858	chrUn_22	-	288674	288734
45	omy-miR-15a-5p	UAGCAGCACAGAAUGGUUUGUG	407	chrUn_22	-	288674	288734
45	omy-miR-15a-5p	UAGCAGCACAUAAUGGUUUGUG	334	chrUn_22	-	288674	288734
45	omy-miR-15a-5p	UAGCAGCACGUCAUGAUUUGUA	1385	chrUn_29	-	8195536	8195596
45	omy-miR-15a-5p	UAGCAGCACAGAAUGGUUUGUGA	27	chrUn_22	-	288699	288781
45	omy-miR-15a-5p	UAGCAGCACAUAAUGGUUUGUGA	23	0	0	0	0
46	omy-miR-15b-5p	UAGCAGCACAUCAUGGUUUA	1073	0	0	0	0
46	omy-miR-15b-5p	UAGCAGCACAUCAUGUUUUGCA	299	chrUn_21	-	12768938	12768999
46	omy-miR-15b-5p	UAGCAGCACAUCAUGGUUUACA	922	chrUn_21	-	12768938	12768999
47	omy-miR-15c-5p	UAGCAGCGCAUCAUGGUUUGA	1296	chrUn_24	-	2442689	2442749
48	omy-miR-15e-5p	AAGCAGCACAGAAUGGUUUGU	23	chrUn_12	+	19259148	19259208
48	omy-miR-15e-5p	AGCAGCACAGAAUGGUUUGU	890	chrUn_12	+	19259148	19259208
49	omy-mir-15a-3p	CUGAGAUACGGGCCA	22	0	0	0	0
50	omy-mir-15a-5p	UCUGGUGAUGCUGUAGG	17	0	0	0	0
51	omy-miR-16a-2-3p	CCAGUAUUGACGGUGCUGUUGA	15	chrUn_12	+	19259623	19259685
52	omy-miR-16c-3p	CCAGUAUUGCUCGUGCUGCUGAA	69	chrUn_3	-	185244	185325
53	omy-miR-16-5p	UAGCAGCACGUAAAUAUUGGAG	3583	chrUn_12	+	19259623	19259685
53	omy-miR-16-5p	CUAGCAGCACGUAAAUAUUGGC	24	chrUn_24	-	2442564	2442656
53	omy-miR-16-5p	UUAUAGCAGCACGUAAAUAUUGGCG	34	chrUn_24	-	2442565	2442657
54	omy-miR-16a-5p	AUUUAGCAGCACGUAAAUAUUGG	14	0	0	0	0
54	omy-miR-16a-5p	UAGCAGCACGUAAAUAUUGGA	6617	chrUn_22	-	288498	288579
55	omy-miR-16b-5p	UAGCAGCACGUAAAUAUUGGUG	556	chrUn	+	87412613	87412674
55	omy-miR-16b-5p	UAGCAGCACGUAAAUAUUGGU	1431	chrUn	+	87412613	87412674
56	omy-miR-16c-5p	UAGCAGCACGUAAAUAUUGGCG	5603	chrUn_24	-	2442535	2442598
57	omy-mir-16a-1-3p	UUAAAACUACUGCUGAAGCCU	155	chrUn_3	-	185297	185361
58	omy-mir-16b-3p	CGUCGGCGGGGGCCUCGGG	298	0	0	0	0
59	omy-mir-16c-5p	GUGUGUGUGUGUGUGUGU	185	0	0	0	0
59	omy-mir-16c-5p	UGUGUGUGUGUGUGUGUGU	161	0	0	0	0
60	omy-miR-17-5p	CCAAAGUGCUUACAGUGCAGGU	14	chrUn_22	-	5010291	5010397
60	omy-miR-17-5p	CAAAGUGCUUACAGUGCAGGUAG	1705	chr_3	-	57328	57387
60	omy-miR-17-5p	AAAAGUGCUUACAGUGCAGGUAG	42	chrUn_14	-	20239441	20239533
60	omy-miR-17-5p	CAAAGUGCUUACAGUGCAGGUA	5585	chrUn_22	-	5010268	5010349
61	omy-mir-17-1-3p	ACUGCAGUGAAGGCACUUGUAGC	86	chrUn_22	-	5010268	5010349
62	omy-mir-17-5p	UCAAGCCACUGUAGUG	28	0	0	0	0
63	omy-miR-18b-3p	ACUGCCCUAAGUGCUCCUUCUGG	29	chrUn_22	-	5010146	5010226
63	omy-miR-18b-3p	ACUGCCCUAAGUGCUCCUUCUG	38	chrUn_22	-	5010146	5010226
63	omy-miR-18b-3p	ACUGCCCUAAGUGCCCCUUCU	27	chrUn_22	-	5010146	5010226
63	omy-miR-18b-3p	CUGCCCUACGUGCUCCUUCUGGC	15	chr_3	-	57186	57272
64	omy-miR-18a-5p	UAAGGUGCAUCUAGUGUAGUUA	1563	chrUn	-	35992702	35992766
64	omy-miR-18a-5p	UAAGGUGCAUCUAGUGUAGUUAG	506	chrUn	-	35992702	35992766
65	omy-miR-18b-5p	UAAGGUGCAUCUAGUGCAGAUA	959	chrUn_22	-	5010146	5010226
65	omy-miR-18b-5p	UAAGGUGCAUCUAGUGCAGAUAGA	245	chrUn_22	-	5010146	5010226
66	omy-mir-18b-5p	GUGAAGUAGACCAGCACCUA	11	chr_3	-	57186	57272
67	omy-miR-19a-3p	UGUGCAAAUCUAUGCAAAACUGA	2784	chr_3	-	57068	57149
67	omy-miR-19a-3p	UGUGCAAAUCUAUGCAAAACUGU	122	chrUn_22	-	5010034	5010091
67	omy-miR-19a-3p	UGUGCAAAUCCAUGCAAAACUGU	2965	chrUn_22	-	5010034	5010091
68	omy-miR-19c-3p	UGUGCAAAUCCAUGCAAAACUG	22211	chrUn	+	2032318	2032379
68	omy-miR-19c-3p	UGUGCAAAUCCAUGCAAAACUGA	19129	chrUn_22	-	5009708	5009768
68	omy-miR-19c-3p	UGUGCAAAUCCAUGCAAAACUC	140	0	0	0	0
69	omy-miR-19d-3p	UGUGCAAACCCAAGCAAAACUG	9759	chrUn_14	-	20238548	20238610
69	omy-miR-19d-3p	UGUGCAAACCCAUGCAAAACUGA	3221	chrUn	+	2032298	2032395
69	omy-miR-19d-3p	UGUGCAAACCCAAGCAAAACUGA	8229	chrUn_14	-	20238490	20238583
69	omy-miR-19d-3p	UGUUCAAACCCAUGCAAAACUGA	10	chrUn	+	305563281	305563361
69	omy-miR-19d-3p	NGUGCAAACCCAUGCAAAACUG	14	0	0	0	0
70	omy-miR-19a-5p	GCUAGUUUUGCAUAGUUGCAUU	60	chr_3	-	57068	57149
71	omy-miR-19b-5p	AGUUUUGCUGGUUUGCUUUCAG	74	chrUn_22	-	5009708	5009768
71	omy-miR-19b-5p	AGUUUUGCUGGUUUGCUUUCA	141	chrUn_22	-	5009708	5009768
72	omy-miR-19c-5p	AGUUUUGCUGCUUUGCAUCCUGC	18	chrUn	+	2032318	2032379
73	omy-miR-19d-5p	AGCUUUGCAGGGUGGGCAGUCAGC	34	chrUn_14	-	20238490	20238583
74	omy-mir-19b-1-5p	UAGUUUUGCUGGUUUGCUUUCAG	10	chrUn_22	-	5009730	5009822
74	omy-mir-19b-5p	AGUUUUGCAGGUUUGCAUCCAGU	16	0	0	0	0
75	omy-miR-20a-1-3p	ACUGCAAUGUGAGCACUUCCAGU	35	chrUn	+	2032151	2032212
75	omy-miR-20a-1-3p	ACUGCAAUGUGAGCACUUCCA	52	chrUn	+	2032151	2032212
75	omy-miR-20a-3-3p	ACUGCAGUGUGAGCACUUGAUGU	129	chr_3	-	56872	56931
75	omy-miR-20a-3-3p	ACUGCAGUGUGAGCACUUGAUG	129	chr_3	-	56872	56931
75	omy-miR-20a-3-3p	ACUGCAGUGUGAGCACUUGAU	175	chr_3	-	56872	56931
75	omy-miR-20a-3p	ACUGCAGUGUGAGCACUUGA	193	chrUn_22	-	5009827	5009907
76	omy-miR-20a-5p	UAAAGUGCUUAUAGUGCAGGUAG	5101	chrUn_22	-	5009827	5009907
76	omy-miR-20a-5p	UAAAGUGCUUACAGUGCAGGUAG	37	chrUn	+	305562733	305562824
77	omy-miR-20b-5p	CAAAGUGCUCACAGUGCAGGUA	1917	chrUn	-	35992332	35992390
78	omy-mir-20b-3p	CCUGCUGCAGUGUGUGCAA	12	0	0	0	0
79	omy-mir-20a-1-5p	CAGCAGUACCAAAGU	50	0	0	0	0
79	omy-mir-20a-1-5p	UCCAGUGAUCCGAGUU	25	0	0	0	0
80	omy-miR-21-3p	CGACAACAGUCUGUAGGCUGUC	71	chrUn	-	345532452	345532531
81	omy-miR-21a-2-3p	CGACAACGGUCUGUAAGCUGUC	38	chrUn_24	-	3801297	3801389
81	omy-miR-21a-3p	CGACAACGGUCUGUAAGCUGU	76	chrUn_24	-	3801277	3801336
82	omy-miR-21-5p	UAGCUUAUCAGACUGGUGUUGGC	160329	chrUn_12	-	16027386	16027486
82	omy-miR-21-5p	GUAGCUUAUCAGACUGAUGUUGAC	26	0	0	0	0
82	omy-miR-21-5p	AUUUAGCUUAUCAGACUGGUGUUGGC	198	0	0	0	0
82	omy-miR-21-5p	UAGCUUAUCAGACUGGUGUUGGA	3499	chrUn	-	345532478	345532571
82	omy-miR-21-5p	UAGCUUAUCAGACUGGUGUUGGAAA	11	0	0	0	0
82	omy-miR-21-5p	UAGCUUAUCAGACUGGUGUUGGCUCCGAUG	75	0	0	0	0
83	omy-miR-21a-5p	UAGCUUAUCAGACUGGUGUUGAC	11844	chrUn	+	944727136	944727196
83	omy-miR-21a-5p	UAGCUUAUCAGACUGAUGUUGAC	36435	chrUn	+	944727136	944727196
84	omy-mir-21-2-3p	GUUUUUGGCAACAGG	47	0	0	0	0
85	omy-mir-21-1-5p	UUCCCAGUGGGUCAGA	66	0	0	0	0
86	omy-miR-22-3p	AAGCUGCCAGCUGAAGAACUGC	607	chrUn	-	229680193	229680284
86	omy-miR-22-3p	AAGCUGCCAGCUGAAGAACUCC	468	0	0	0	0
86	omy-miR-22-3p	AAGCUGCCAGCUGAAGAACUCCA	20	chrUn	+	841790799	841790881
87	omy-miR-22a-3p	AAGCUGCCAGCUGAAGAACUGU	194666	chrUn_27	+	10432303	10432396
88	omy-miR-22b-3p	AAGCUGCCAGUUGAAGAGCUGU	420	chrUn_11	+	22961080	22961166
88	omy-miR-22b-3p	AAGCUGCCAGUUGAAGAACUGU	2466	chrUn_11	+	22961080	22961166
89	omy-miR-22a-5p	AGUUCUUCACUGGCAAGCUUU	9829	chrUn_27	+	10432303	10432396
89	omy-miR-22a-5p	AGUUCUUCAGUGGCAAGCUUU	510	chrUn_27	+	10432303	10432396
90	omy-miR-22b-5p	CGUUCUUCACUGGCUAGCUUUA	195	chrUn_11	+	22961080	22961166
90	omy-miR-22b-5p	CGUUCUUCACUGGCUAGCUUU	711	chrUn_11	+	22961080	22961166
91	omy-miR-23a-3p	AUCACAUUGCCAGGGAUUUCCAAU	1108	chrUn	-	224625936	224626018
91	omy-miR-23a-3p	AUCACAUUGCCAGGGAUUUCCA	13783	chrUn_1	+	38914550	38914636
92	omy-miR-23b-3p	AUCACAUUGCCAGGGAUUACCAC	8596	chrUn_5	+	4564049	4564117
92	omy-miR-23b-3p	AUCACAUUGCCAGGGAUUACCACUU	3860	0	0	0	0
92	omy-miR-23b-3p	AUCACAUUGCCAGGGAUUACC	14879	chrUn_6	-	31654052	31654111
93	omy-miR-23a-5p	GGAUUCCUGGCAGAGUGAUUU	51	chrUn_8	-	8993639	8993706
94	omy-miR-23b-5p	GGGUUCCUGGCGUGCUGAUUU	36	chrUn_6	-	31654052	31654111
95	omy-mir-23a-1-3p	CAGGACUGAAUCAUA	1317	0	0	0	0
96	omy-mir-23a-3-5p	UUUUAAGACUAAAGACUGAAU	20	chrUn	-	224625936	224626018
96	omy-mir-23a-5p	UGCUGACCAGGGGAAU	19	0	0	0	0
97	omy-mir-23b-5p	AUUUGUGACUGUAGAG	51	0	0	0	0
98	omy-miR-24-3p	UGGCUCAGUUCAGCAGGAACAG	36961	chr_5	-	2215179	2215271
98	omy-miR-24-3p	UGGCUCAGUUCAGCAGGAACAGUU	13551	0	0	0	0
98	omy-miR-24-3p	UGGCUCAGUUCAGCAGGAACC	191	chrUn_28	+	876139	876225
99	omy-miR-24b-3p	UGGCUCAGUUCAGCAGAAACCG	522	chrUn_28	+	8508887	8508946
99	omy-miR-24b-3p	UGGCUCAGUUCAGCAGGAACCG	146	chrUn_8	-	8992334	8992408
99	omy-miR-24b-3p	UGGCUCAGUUCAGCAGAAACCGU	511	chrUn_28	+	8508865	8508966
100	omy-miR-24a-4-5p	UGCCUGCUGUGCUGAUAAUCAGU	35	chrUn	+	236901467	236901540
101	omy-miR-24b-5p	UGCCUACUGAGCUGAUAACAGU	29	chrUn_28	+	8508887	8508946
102	omy-mir-24b-3p	UUAAACAAGUACUGG	68	0	0	0	0
103	omy-mir-24-1-5p	GUGCCUACUGAGCUGAAA	129	chrUn_6	-	31651951	31652017
103	omy-mir-24-1-5p	GUGCCUACUGAGCUGAUAUCAGU	39	chrUn	+	930377835	930377893
103	omy-mir-24-5p	UCCUGUGCCUGUUGUGC	261	0	0	0	0
104	omy-mir-24b-5p	UGUUGAUGUAUUUAGC	66	0	0	0	0
105	omy-miR-25-3p	CAUUGCACUUGUCUCGGUCUGA	30633	chrUn_14	-	20238324	20238410
106	omy-mir-25-3p	UCCCAGAAGGCAUGGCGC	50	0	0	0	0
107	omy-miR-26a-3-3p	CCUGUUCUUGAUUACUUGUUUC	702	chrUn_16	+	5301609	5301669
107	omy-miR-26a-3p	CCUAUUCUCGAUUACUUGUUUC	372	chrUn_17	+	4064180	4064240
107	omy-miR-26a-4-3p	CCUAUUCUUGAUUACUUGUUUC	507	chrUn	-	518325697	518325784
107	omy-miR-26a-5-3p	CCUAUUCGGGAUGACUUGGUUC	18	chrUn_22	+	1727610	1727670
108	omy-miR-26b-3p	CCUAUUCUGCAUGACUUGGUUC	39	chrUn	+	71977044	71977104
109	omy-miR-26a-5p	UUAUUCAAGUAAUCCAGGAUAGGCUU	10	0	0	0	0
109	omy-miR-26a-5p	UUCAAGUAAUCCAGGAUAGGCU	20228	chrUn	-	518325697	518325784
109	omy-miR-26a-5p	AUUCAAGUAAUCCAGGAUAGGU	56	chrUn	+	71977027	71977120
109	omy-miR-26a-5p	UUAUUCAAGUAAUCCAGGAUAGGC	64	chrUn_17	+	4064175	4064243
109	omy-miR-26a-5p	UUCAAGUAAUCCAGGAUAGGUUA	12	chrUn	+	1009543694	1009543797
109	omy-miR-26a-5p	UUCAAGUAAUCCAGGAUAGGCUUU	928	chrUn_3	-	7814487	7814578
110	omy-miR-26b-5p	UUCAAGUAAUUCAGGAUAGGUUA	28	0	0	0	0
110	omy-miR-26b-5p	UUCAAGUAAUCCAGGAUAGGUU	1888	chrUn	+	71977044	71977104
110	omy-miR-26b-5p	UUCAAGUAAUUCAGGAUAGGUU	5847	chrUn	+	71977044	71977104
110	omy-miR-26b-5p	UUCAAGUAAUCCAGGAUAGG	26890	chrUn	+	71977044	71977104
111	omy-miR-26d-5p	UUCAAGUAAUCUAGGAUAGGCU	230	chrUn_22	+	1727610	1727670
111	omy-miR-26d-5p	UUCAAGUAAUCUAGGAUAGGC	230	chrUn_22	+	1727610	1727670
112	omy-mir-26a-3-3p	AGGGUUGGGCUGUUC	491	0	0	0	0
112	omy-mir-26a-3-3p	UUCUUGGUUAUUUGCACG	17	0	0	0	0
113	omy-miR-27a-3p	UUCACAGUGGCUAAGUUCCGC	4722	chrUn_28	+	8508144	8508207
114	omy-miR-27b-3p	UUCACAGUGGCUAAGUUCUGCAC	12	chrUn	+	985690712	985690781
114	omy-miR-27b-3p	UUCACAGUGGCUAAGUUCUGC	59060	chrUn_6	-	31653736	31653815
115	omy-miR-27c-3p	UUCACAGUGGCUAAGUUCUGCUAU	99	0	0	0	0
116	omy-miR-27d-3p	UUCACAGUGGUUAAGUUCUGC	3086	chrUn	-	224625738	224625816
116	omy-miR-27d-3p	UUCACAGUGGCUAAGUUCUUUU	27	0	0	0	0
116	omy-miR-27d-3p	UUCACAGUGGUUAAGUUCUG	3280	chrUn	-	224625790	224625851
116	omy-miR-27d-3p	UUCACAGUGGCUAAGUUCAGU	1275	chr_5	-	2216201	2216300
116	omy-miR-27d-3p	UUCACAGUGGCUAAGUUCCGU	2345	chr_5	-	2216201	2216300
116	omy-miR-27d-3p	UUCACAGUGGCUAAGUUCAAAA	18	0	0	0	0
117	omy-miR-27e-3p	UUCACAGUGGCUAAGUUCUGUUU	46	0	0	0	0
118	omy-miR-27a-2-5p	CAGGACUUAGCUCGCUUUGUGA	340	chrUn_8	-	8993069	8993143
118	omy-miR-27a-2-5p	UGCAGGACUUAGCUCGCUUUGU	77	chrUn_8	-	8993069	8993143
118	omy-miR-27a-5p	AGGACUUAGCCAGCUUUGUGAAC	141	chrUn_28	+	8508144	8508207
118	omy-miR-27a-5p	AGGACUUAGCCAGCUUUGUGAACA	79	chrUn_28	+	8508144	8508207
118	omy-miR-27a-5p	AGGACUUAGCCAGCUUUGUG	180	chrUn_28	+	8508144	8508207
119	omy-miR-27b-5p	AGAGCUUAGCUGAUUGGUGAAC	1139	chrUn_6	-	31653736	31653815
120	omy-miR-27c-5p	CAGGACUUAGCACACAUGUGAACA	1786	chrUn	-	224625738	224625816
120	omy-miR-27c-5p	UUAGCUAGUUGGUGAG	130	chrUn_1	+	38915858	38915946
121	omy-miR-27d-5p	AGGACUUAGCACACAUGUGAACA	2845	chrUn	-	224625790	224625851
122	omy-mir-27c-3p	UAUGUUCUGCCAUCCUU	27	0	0	0	0
123	omy-mir-27d-3p	UUCACAGUGGCUAAGUUCAGUA	14	chrUn_1	+	38915860	38915939
124	omy-mir-27e-3p	AAGAAGACUGUUCAC	92	0	0	0	0
125	omy-mir-27b-5p	AACAGUGAUUGAACG	114	0	0	0	0
125	omy-mir-27b-5p	UUAGCUAGUUGGUGAGG	122	chr_5	-	2216201	2216300
126	omy-mir-27c-5p	UGUGGUGUCAAGACUU	39	0	0	0	0
127	omy-mir-27d-5p	GCGGGUGCAGAUCUUGGU	1184	chrUn	+	553449300	553449351
127	omy-mir-27d-5p	AGAGCUUAGCUGAUUGGUGAACAU	119	chrUn	+	985690704	985690784
128	omy-miR-29a-3p	UAGCACCAUCUGAAAUCGGUUA	5018	chrUn_7	+	20831953	20832018
128	omy-miR-29a-3p	UAGCACCAUUUGAAAUCGGUUAU	616	chrUn	-	598902485	598902554
128	omy-miR-29a-3p	UAGCACCAUCUGAAAUCGGUUAU	4815	chrUn	-	900095872	900095942
128	omy-miR-29a-3p	UAGCACCAUUUUAAAUCAGUUAU	57	chrUn	+	454679811	454679907
128	omy-miR-29a-3p	UAGCACCAUCUGAAAUCGGUUAUU	88	0	0	0	0
128	omy-miR-29a-3p	UAGCACCAUCUGAAAUCGGUU	12886	chr_15	+	4226753	4226815
129	omy-miR-29b-3p	UAGCACCAUAUGAAAUCAGUGU	142	chrUn	-	900096061	900096145
129	omy-miR-29b-3p	UAGCACCAUUUGAAAUCAGUGUU	1521	chrUn	-	900096061	900096145
130	omy-miR-29a-5p	ACUGAUUUCCUCUGGUGUUCA	17	chrUn	+	454679831	454679886
131	omy-miR-29b-2-5p	ACUGAUUUCCUCUGGUGUUUAGA	106	chr_15	+	4226753	4226815
131	omy-miR-29b-2-5p	ACUGAUUUCCUCUGGUGUUUAGU	60	chr_15	+	4226753	4226815
131	omy-miR-29b-2-5p	ACUGAUUUCCUCUGGUGUUUAG	166	chr_15	+	4226753	4226815
132	omy-miR-29c-5p	ACUGUUUUCUUUUGGUGUUUAG	92	chrUn_7	+	20831953	20832018
132	omy-miR-29c-5p	ACUGAUUUCUUUUGGUGUUCAG	27	chrUn_7	+	20831953	20832018
133	omy-mir-29a-3p	UGAUGACUGGGGAUC	740	0	0	0	0
134	omy-mir-29c-3p	ACACUGUGAAACACUGU	156	0	0	0	0
135	omy-mir-29a-5p	UCUCUCUCUCUCUCUCUC	487	0	0	0	0
135	omy-mir-29a-5p	UCUGUCUCUCUCUCUCUC	71	0	0	0	0
136	omy-mir-29b-2-5p	CUGGUUUCACAUGGUGGUUUAG	34	chrUn	-	900096061	900096145
136	omy-mir-29b-2-5p	CUGGUUUCACAUGGUGGUUUAGA	22	chrUn	-	900096061	900096145
137	omy-miR-30a-3-3p	CUGGGAGAGGGGUGUUUACACU	29	chrUn	-	451814134	451814193
137	omy-miR-30a-3p	CCGGGAGUGGGAUGUUUGCGCU	146	chrUn	-	169998102	169998161
137	omy-miR-30a-3p	CUUUCAGUCAGAUGUUUGCUGC	29	0	0	0	0
137	omy-miR-30a-3p	CUUUCAGUCGGAUGUUUGCAU	561	chrUn	+	744553998	744554093
137	omy-miR-30a-3p	UGUAAACAUUCCCGACUG	56	chrUn	-	724087993	724088022
137	omy-miR-30a-4-3p	CUGGGAGAGGGGUGUUUACGCU	28	chrUn	-	213589831	213589890
137	omy-miR-30a-4-3p	CUGGGAGAGGGGUGUUUAC	61	chrUn	-	213589831	213589890
138	omy-miR-30b-3p	CUUUCAGUAGGGUGUUUGCUGC	48	chrUn	+	282728471	282728534
138	omy-miR-30b-3p	UUUCAGUAGGGUGUUUGCUGC	66	chrUn	+	282728471	282728534
139	omy-miR-30c-3p	CGGGAGUGGGAUGUUUGCGCUA	11	chrUn	-	169998122	169998213
140	omy-miR-30d-2-3p	NUUUCAGUCGGAUGUUUGCAGCU	28	chrUn	+	744554017	744554079
140	omy-miR-30d-2-3p	UUUCAGUCGGAUGUUUGCAGCU	8438	chrUn	+	744554017	744554079
140	omy-miR-30d-3p	CUUUCAGUUGGAUGUUUGCAGU	11	0	0	0	0
141	omy-miR-30e-3-3p	CUGGGGAGAGGGUGUUUACUUU	41	chrUn	+	422168200	422168260
141	omy-miR-30e-3p	CUUUCAGUCGGAUGUUUGCAGC	10862	chrUn	-	521167240	521167316
141	omy-miR-30e-3p	CUGGGAGAAGGCUGUUUACUCU	269	chrUn	+	497690807	497690868
141	omy-miR-30e-3p	CUUUCAGUCGGAUGUUUGCAGU	6315	chrUn	-	521167240	521167316
142	omy-miR-30a-5p	UGUAAACAUCCUACACUCUCAGC	30761	chrUn	-	169998102	169998161
142	omy-miR-30a-5p	UGUAAACAUCCUACACUCUCAGCU	26928	chrUn	-	213589831	213589890
142	omy-miR-30a-5p	UGUAAACAUUCUCGACUGGAAGCU	22	0	0	0	0
142	omy-miR-30a-5p	UGUAAACAUUCCCGACUGG	51	0	0	0	0
143	omy-miR-30b-5p	CUGUAAACAUCCUACACUCAGCU	54	chrUn	+	422168198	422168260
143	omy-miR-30b-5p	AUGUAAACAUCCUACACUCAGC	52	chrUn	+	422168198	422168260
143	omy-miR-30b-5p	UGUAAACAUCCCCGACUGGAAGC	34103	chrUn	+	282728471	282728534
144	omy-miR-30c-5p	UGUAAACAUCCUCGACUCGAAGCU	12	chrUn	-	451814441	451814505
144	omy-miR-30c-5p	CUGUAAACAUCCUACACUCUCAGC	64	chrUn	-	169998122	169998213
144	omy-miR-30c-5p	CUGUAAACAUCCUACACUCUCAGCU	62	chrUn	-	213589857	213589936
144	omy-miR-30c-5p	UGUAAACAUCCUCGACUGGAAGA	943	chrUn	-	451814441	451814505
144	omy-miR-30c-5p	UGUAAACAUCCUCGACUGGAAA	797	chrUn	-	451814441	451814505
145	omy-miR-30d-5p	CUGUAAACAUCCCCGACUGGAAGC	62	chrUn	+	282728470	282728527
145	omy-miR-30d-5p	CUGUAAACAUCCCCGACUGGA	134	chrUn	+	282728455	282728548
146	omy-miR-30e-5p	UGUAAACAUCCUACACUCAGCU	13786	chrUn	+	422168200	422168260
146	omy-miR-30e-5p	UGUAAACAUCCUUGACUGAAAGC	34636	chrUn	-	521167240	521167316
146	omy-miR-30e-5p	UGUAAACAUCCUCGACUGGAAGCU	19635	chrUn	-	521167240	521167316
147	omy-mir-30e-1-3p	GUGAGUUGGCAGCAGAGG	156	chrUn	+	497690807	497690868
147	omy-mir-30e-2-3p	UGAGUUGGAAGCAGAA	11	0	0	0	0
147	omy-mir-30e-2-3p	UGUGAGUUGGAAGCAGACGU	85	0	0	0	0
147	omy-mir-30e-3-3p	UUAGCCUGUAUGGAAGG	11	0	0	0	0
148	omy-mir-30c-5p	CUCUCGUCGUCCGCC	12	0	0	0	0
149	omy-mir-30d-5p	UUUCGGGUUGUAAAC	27	0	0	0	0
149	omy-mir-30d-5p	AUGGAAGUUUGAGGC	115	0	0	0	0
150	omy-miR-33b-3p	CAAUGUUCCUGCAGUGCAAGA	61	chrUn	+	699669011	699669071
150	omy-miR-33b-3p	CAAUGUUCCUGCAGUGCAAG	75	chrUn	+	699669011	699669071
151	omy-miR-33b-5p	GUGCAUUGUAGUUGCAUUGCA	261	chrUn	+	699669011	699669071
152	omy-mir-33a-2-3p	UGAUCCUGCAGCCCAGUG	15	chrUn_12	+	29148665	29148724
153	omy-miR-34a-5p	UGGCAGUGUCUUAGCUGGUUGU	815	chrUn	-	393493739	393493827
154	omy-miR-34b-5p	AGGCAGUGUAGUUAGCUGAUUGC	2407	chrUn	+	811830327	811830403
155	omy-miR-92a-3p	UAUUGCACUUGUCCCGGCCUAAA	28	0	0	0	0
155	omy-miR-92a-3p	UAUUGCACUUGUCCCGGCCUGUAAU	423	0	0	0	0
155	omy-miR-92a-3p	UAUUGCACUUGUCCCGGCCUGU	46978	chrUn	-	26352953	26353009
155	omy-miR-92a-3p	UAUUGCACUUGUCCCGGCCUGUA	4988	chrUn	-	26352895	26352992
156	omy-miR-92b-3p	UAUUGCACUCGUCCCGGCCUCC	7714	chrUn_2	-	28872931	28872993
156	omy-miR-92b-3p	UAUUGCACUCGUCCCGGCCUCCA	824	chrUn_2	-	28872873	28872965
156	omy-miR-92b-3p	UAUUGCACUCGUCCCGGCCUCCUUU	50	0	0	0	0
157	omy-miR-92a-4-5p	AGGUUGGGAGGGGUGUCAGUGCU	13	0	0	0	0
157	omy-miR-92a-5p	AGGUUGGGCUAGGCAGCAAUGCU	49	chrUn_22	-	5009598	5009656
157	omy-miR-92a-5p	AGGUUGGGCUAGGCAGCAAUGC	49	chrUn_22	-	5009598	5009656
158	omy-miR-92b-5p	AGGUGUGGGAUGUGGUGCACUGUU	12	chrUn_3	-	19971923	19971985
158	omy-miR-92b-5p	AGGUGUGGGAUGUGGUGCACU	15	chrUn_3	-	19971923	19971985
159	omy-mir-92-2-5p	CAGGUGAGGAUGAGU	205	0	0	0	0
159	omy-mir-92-2-5p	CAGGUGAGGAUGAGUA	194	0	0	0	0
160	omy-mir-92a-4-5p	UGCUGUUACUUUGAAG	814	chrUn	-	26352953	26353009
160	omy-mir-92a-4-5p	GUGCUGUUACUUUGAA	721	chrUn	-	26352953	26353009
160	omy-mir-92a-4-5p	GUGCUGUUACUUUGAAGA	569	chrUn	-	26352953	26353009
161	omy-miR-93a-2-3p	ACUGCAAAACCAGCACUUCCCGA	25	chrUn_14	-	20239224	20239285
161	omy-miR-93a-2-3p	ACUGCAAAACCAGCACUUCCC	45	chrUn_14	-	20239224	20239285
161	omy-miR-93a-3p	ACUGCAAAACCAGCAUUUUCUG	44	chrUn	+	305563008	305563069
162	omy-miR-93-5p	AAAGUGCUGUUUGUGCAGGUAGU	1066	chrUn	+	305562998	305563077
162	omy-miR-93-5p	AAAAGUGCUGUUUGUGCAGGUAGU	1023	chrUn	+	305562998	305563077
163	omy-miR-93a-5p	AAAAGUGCUGUUUGUGCAGGUAG	1076	chrUn	+	305563008	305563069
164	omy-miR-96-5p	UUUGGCACUAGCACAUUUUUGCU	876	chrUn	+	1006072051	1006072143
165	omy-mir-96-1-3p	UCUGUAUAUAUGCUUUGAG	13	chrUn	+	537907407	537907470
166	omy-mir-96-5p	UUUUCUUCUGUAUGUAG	146	0	0	0	0
167	omy-miR-99-5p	AACCCGUAGAUCCGAUCUUGUG	14395	chrUn_10	-	20513620	20513699
167	omy-miR-99-5p	AACCCGUAGAUCCGAUCUUGUGA	4704	chrUn	+	886565412	886565501
167	omy-miR-99-5p	AACCCGUAAAUCCGAUCUUGUGAU	20	0	0	0	0
167	omy-miR-99-5p	AACCCGUAGAUCCGAUCUUGU	20126	chrUn_10	-	20513620	20513699
168	omy-miR-99b-5p	ACCCGUAGAUCCGAUCUUGUGA	4783	0	0	0	0
169	omy-mir-99-1-3p	GGUCUCUAUCUCUGUG	29	0	0	0	0
169	omy-mir-99-1-3p	ACAAGCUUGAUUCUAUAGGUCUC	18	chrUn_24	+	8492848	8492935
169	omy-mir-99-1-3p	CAAGCUCGCUUCUAUGGGUCUGU	105	0	0	0	0
169	omy-mir-99-2-3p	CUCGAUUCUGUGGGUG	7384	chrUn_15	-	31080835	31080914
169	omy-mir-99-2-3p	CUUGAUUCUGUGGGU	35	0	0	0	0
169	omy-mir-99-2-3p	CUCGAUGCUGUGGGU	12	0	0	0	0
170	omy-mir-99a-3p	UCGAUUCUGUGGGUG	7539	0	0	0	0
171	omy-mir-99-2-5p	UCUCGAUUCUGUGGGU	4715	chrUn_15	-	31080870	31080964
172	omy-miR-100-2-3p	CAAGCUCGUGUCUAUAGGUAUG	60	chrUn	-	594040934	594041027
172	omy-miR-100-3p	CAAGCUCGUGUCUAUAGGUAU	117	chrUn	-	594040934	594041027
173	omy-miR-100a-2-3p	CAAGCUUGUGUCUAUAGGUAU	23	chrUn_15	+	11418504	11418560
173	omy-miR-100a-2-3p	ACAAGCUUGUGUCUAUAGGUAU	18	chrUn_15	+	11418504	11418560
173	omy-miR-100a-3p	ACAAGCUUGAUUCUAUAGGUCU	37	chrUn_24	+	8492864	8492919
173	omy-miR-100a-3p	CAAGCUUGAUUCUAUAGGUCU	79	chrUn_24	+	8492864	8492919
173	omy-miR-100a-3p	ACAAGCUUGAUUCUAUAGGUC	37	chrUn_24	+	8492864	8492919
174	omy-miR-100-5p	CAACCCGUAGAUCCGAACUUGUGU	48	0	0	0	0
174	omy-miR-100-5p	AACCCGUAGAUCCGAACUUGUG	31335	chrUn	-	594040934	594041027
175	omy-miR-100a-5p	AACCCGUAGAUCCGAACUUGUGU	27055	chrUn_15	+	11418504	11418560
176	omy-mir-100-1-3p	UAGGUAUCUGUCUGAGC	36	0	0	0	0
176	omy-mir-100-3p	UAGGUAUCUGUCUGA	84	0	0	0	0
177	omy-miR-101a-3p	UACAGUACUGUGAUAACUGAAG	22393	chrUn_4	-	15279880	15279973
178	omy-miR-101b-3p	UACAGUACUAUGAUAACUGAAG	34	chrUn	-	359682270	359682364
178	omy-miR-101b-3p	GUACAGUACUAUGAUAACUGAA	121	chrUn	-	359682270	359682364
179	omy-miR-101a-5p	UCAGUUAUCACUGUGCUGAUG	16	chrUn_4	-	15279880	15279973
180	omy-miR-101b-5p	CAGUUAUCAUGGUACCGGUGCUGU	25	chrUn_5	+	27996957	27997044
180	omy-miR-101b-5p	CAGUUAUCAUGGUACCGGUGCU	40	chrUn	-	359682270	359682364
180	omy-mir-101b-5p	UGGACUGUGAACUGU	121	0	0	0	0
181	omy-miR-103-3p	AGCAGCAUUGUACAGGGCUAUGA	3721	chrUn	+	19130855	19130920
181	omy-miR-103-3p	CAGCAUUGUACAGGGCUAUGAAA	28	chrUn	+	19130847	19130924
181	omy-miR-103-3p	AGCAGCAUUGUACAGGGCUAUGAAA	25	chrUn	-	251186375	251186464
181	omy-miR-103-3p	AGCAGCAUUGUACAGGGCUAUCAUU	18	0	0	0	0
182	omy-miR-106a-3p	CCGCAAUGUGAGCACUUCUGUC	28	chrUn	+	305562749	305562810
182	omy-miR-106a-3p	CCGCAAUGUGAGCACUUCUGU	57	chrUn	+	305562749	305562810
183	omy-miR-106a-5p	UAAAGUGCUUACAGUGCAGGUA	672	chrUn	+	305562749	305562810
183	omy-miR-106a-5p	UAAAGUGCUGACAGUGCAGAUA	1539	chrUn	+	305562749	305562810
184	omy-miR-107a-3p	AGCAGCAUUGUACAGGGCUAUCA	382	chrUn_16	-	40098328	40098416
184	omy-miR-107a-3p	AGCAGCAUUGUACAGGGCUAU	6699	chrUn_16	-	40098328	40098416
185	omy-miR-107b-3p	AGCAGCAUUGUACAGGGCUUUC	12	chrUn_20	+	7843652	7843741
185	omy-miR-107b-3p	AGCAGCAUUGUACAGGGCUU	15	chrUn	+	19130834	19130940
186	omy-miR-107a-5p	AGCUUCUUUACAGUGCUGCCUUGU	13	chrUn_16	-	40098328	40098416
186	omy-miR-107a-5p	AGCUUCUUUACAGUGUUGCCUU	48	chrUn_16	-	40098328	40098416
187	omy-mir-107b-5p	UCUGGUCACUCUGGG	51	0	0	0	0
188	omy-miR-122-2-3p	AACGCCAUUAUCACACUAAAUA	70	chrUn_5	-	32723562	32723632
188	omy-miR-122-2-3p	AACGCCAUUUUCACACUAAAU	88	chrUn_5	-	32723562	32723632
189	omy-miR-122-5p	UGGAGUGUGACAAUGGUGUUUG	2481	chrUn_5	-	32723562	32723632
189	omy-miR-122-5p	UGGAGUGUGACAAUGGUGUUUGU	2254	chrUn_5	-	32723562	32723632
190	omy-miR-124-3p	UAAGGCACGCGGUGAAUGCCAA	2171	chrUn	+	31231558	31231634
190	omy-miR-124-3p	UAAGGCACGCGGUGAAUGCCA	3955	chrUn	+	31231558	31231634
191	omy-miR-124-4-5p	UGUGUUCACAGUGGACCUUGAU	60	chrUn	+	50042831	50042913
191	omy-miR-124-5p	CGUGUUCACAGCGGACCUUGAU	586	chrUn	+	31231558	31231634
191	omy-miR-124-5p	CGUGUUCACAGCGGACCUUGAUU	504	chrUn	+	31231558	31231634
192	omy-mir-124a-5-5p	CGUGUUCACGGCGGACCUUGAU	217	chrUn_28	-	14931654	14931711
193	omy-miR-125a-3p	ACGGGUUGGGUUCUCGGGAGCU	112	chrUn	-	594028902	594028994
193	omy-miR-125a-3p	CAGGCGAGGUCCUCGGGAAC	322	chrUn_2	-	36767990	36768070
193	omy-miR-125a-3p	ACAGGCGAGGUCCUCGGGAAC	175	chrUn_2	-	36767991	36768071
194	omy-miR-125b-1-3p	ACGGGUUAGGCUCUUGGGAGCU	47	chrUn	+	202178770	202178861
194	omy-miR-125b-1-3p	ACGGGUUAGGCUCUCGGGAGCU	163	chrUn	+	202178770	202178861
194	omy-miR-125b-1-3p	ACGGGUUAGGCUCUUGGGAGC	47	chrUn	+	886576959	886577029
194	omy-miR-125b-1-3p	ACGGGUUAGGCUCUCGGGAGC	164	chrUn	+	202178770	202178861
194	omy-miR-125b-2-3p	ACAGGUGAGGUCCUUGGGAACA	181	chrUn_18	+	6715248	6715305
194	omy-miR-125b-3-3p	AGGACCUUGAGAACA	933	0	0	0	0
195	omy-miR-125a-5p	UCCCUGAGACCCUUAACCUGUG	3067	chrUn	+	850510464	850510545
195	omy-miR-125a-5p	UCCCUGAGACCCUUAACCUGUGA	1387	chrUn_7	+	12947232	12947291
196	omy-miR-125b-5p	UCCCUGAGACCCUAACUUGUGA	15116	chrUn_10	-	20496569	20496669
197	omy-mir-125a-2-3p	ACAGGUGAGGUUCUUGGGAGC	36	chrUn_7	+	12947232	12947291
197	omy-mir-125a-3p	ACAGGUGAGGUCCUUGGGAAC	362	chrUn_18	+	6715248	6715305
198	omy-mir-125b-1-3p	GGGUCGGGCUCUUGG	19	0	0	0	0
198	omy-mir-125b-2-3p	ACGGGUUAGGCUCUUGGGACGC	2816	chrUn	+	886576964	886577026
198	omy-mir-125b-3-3p	UGGGACCUGAGCAGAGAG	26	chrUn	+	292024291	292024392
198	omy-mir-125b-3p	UUGUGUGCUGAAGAUC	13	0	0	0	0
199	omy-mir-125c-3p	ACGGGUUAGGCUCUCGGGAG	190	chrUn_10	-	20496531	20496629
200	omy-mir-125b-2-5p	CUUCACCUGCUCCCAGUG	29	chrUn	-	765217239	765217316
200	omy-mir-125b-5p	UAACUUGUGACGUUGUA	183	0	0	0	0
201	omy-mir-125c-5p	UCGUCAGGUCUUUUUCCAG	23	0	0	0	0
202	omy-miR-126-3p	UCGUACCGUGAGUAAUAAUGC	23575	chrUn_Sex	-	2366538	2366597
202	omy-miR-126-3p	UCGUACCGUGAGUAAUAAUGCA	10160	chrUn	+	716451255	716451313
203	omy-miR-126a-3p	UCGUACCGUGAGUAAUAAUGCG	11696	chrUn	-	306744244	306744323
204	omy-miR-126b-5p	CAUUAUUACUUUUGGUACGCG	3968	chrUn	+	716451255	716451313
205	omy-mir-126a-3p	UAAUGAACUGUGGCA	16135	0	0	0	0
206	omy-mir-126b-3p	UGCACUGUGACUCGUG	83	0	0	0	0
207	omy-mir-126a-5p	UUAACUCCUUCACAGUC	5762	0	0	0	0
207	omy-mir-126a-5p	UUAACUCCUUCACAGU	5814	0	0	0	0
207	omy-mir-126a-5p	UUAACUCCUUCACAGUCU	5759	0	0	0	0
208	omy-miR-128-3p	UCACAGUGAACCGGUCUCUUU	3439	chrUn	-	590810819	590810884
208	omy-miR-128-3p	UCACAGUGAACCGGUCUCUUUUU	491	chrUn	-	590810774	590810857
209	omy-miR-128-1-5p	CGGGGCCGGGAUGCUGUCUGAGA	29	0	0	0	0
209	omy-miR-128-1-5p	CGGGGCCGGGAUGCUGUCUGA	49	0	0	0	0
209	omy-miR-128-2-5p	CGGGGCCGGGGCACUGUCUGAGA	33	chrUn_1	-	5288533	5288607
209	omy-mir-128-2-5p	CAUGGGUCUGUCGGU	59	0	0	0	0
209	omy-miR-128-3-5p	CGGGGCCGGGGCGCUGUCUGAGA	18	chr_22	-	3260275	3260352
209	omy-miR-128-3-5p	CGGGGCCGGGGCGCUGUCUGAG	27	chr_22	-	3260275	3260352
210	omy-miR-129-1-3p	GGAAGCCCUUACCCCAAAAAGU	11	chrUn	+	236259558	236259649
210	omy-miR-129-1-3p	AAGCCCUUACCCCAAAAAGUAU	78	chrUn	+	236259558	236259649
210	omy-miR-129-1-3p	GAAGCCCUUACCCCAAAAAGUA	20	chrUn	+	236259558	236259649
210	omy-miR-129-3p	AAGCCCUUACCCCAAAAAGCAU	1303	chrUn	+	124859587	124859670
211	omy-miR-129-5p	CUUUUUGCGGUCUGGGCUUGC	827	chrUn	+	124859587	124859670
212	omy-miR-130-3p	CAGUGCAAUAUUAAAAGGGCAU	2316	chrUn_11	-	33814299	33814379
212	omy-miR-130-3p	CAGUGCAAUAUUAAAAGGGCA	2328	chrUn_11	-	33814299	33814379
213	omy-miR-130a-3p	CAGUGCAAUGUUAAAAGGGCAU	1291	chrUn	-	131736975	131737059
213	omy-miR-130a-3p	CAGUGCAAUGUUAAAAGGGCA	1330	chrUn	-	131736975	131737059
213	omy-miR-130a-3p	CAGUGCAACAAUGAAAGGGCA	7867	chrUn_11	-	33805112	33805171
214	omy-miR-130b-3p	CAGUGCAACAAUGAAAGGGCAU	7818	chrUn_6	+	101280	101349
215	omy-miR-130a-5p	ACUCUUUCCCUGUUGCACUACU	2851	chrUn_6	+	101280	101349
216	omy-miR-130b-2-5p	GCCCCUUUUAUAUUGUCCUACU	1183	chrUn	-	131736975	131737059
216	omy-miR-130b-5p	GCCCCUUUUGUAUUGUACUACU	1724	chrUn_10	+	3921434	3921495
217	omy-miR-130c-5p	GCCCUUUUUCUGUUGUACUACU	36	chrUn_5	+	8037012	8037111
218	omy-miR-130d-1-5p	GCUCUUUUAAUUUUGUACUACU	77	chrUn_6	+	91673	91730
218	omy-miR-130d-1-5p	UCUUUUAAUUUUGUACUACUG	50	chrUn_6	+	91673	91730
218	omy-miR-130d-3-5p	GCCCCUUUUCUAUUGUACUACA	45	chrUn_Sex	+	9610879	9610936
219	omy-mir-130b-5p	UCUGUUGCCUGACUC	83	0	0	0	0
219	omy-mir-130b-5p	UUUGUCUGUGGCCUGAGA	54	0	0	0	0
220	omy-mir-130c-1-5p	AUUGCCCUUUUUCUGUUGUACU	12	chrUn_5	+	8037015	8037111
220	omy-mir-130c-1-5p	UCUUGACCAUGUUUU	21	0	0	0	0
220	omy-mir-130c-5p	UCCAUGUUGUCGUCCAUU	39	chrUn_5	+	8037012	8037111
221	omy-miR-132-3p	UAACAGUCUACAGCCAUGGUCG	1583	chrUn_24	-	13143191	13143280
222	omy-miR-132a-5p	ACCGUGGCUUUAGAUUGUUACU	153	chrUn	+	465639913	465639974
223	omy-mir-132b-3p	UAACAAUCUAAAGCCACGGUCG	31	chrUn	-	465639866	465639935
224	omy-mir-132-5p	CACAGUCUCCAUGGU	1872	0	0	0	0
225	omy-miR-133a-3p	UUGGUCCCCUUCAACCAGCUGU	126300	chrUn	+	346366324	346366425
226	omy-miR-133b-3p	UUUGGUCCCCUUCAACCAGCUA	2984	chrUn	-	702034222	702034307
226	omy-miR-133b-3p	UUUGGUCCCCUUCAACCAGCU	46605	chrUn	-	702034222	702034307
227	omy-miR-133a-3-5p	AGCUGGUAAAAAGGAACCAAA	234	chrUn	+	366229074	366229133
227	omy-miR-133a-5p	AGCUGGUAAAAUGGAACCAAAU	711	chrUn	+	346366324	346366425
227	omy-miR-133a-5p	AGCUGGUAAAAUGGAACCAAA	713	chrUn	+	346366324	346366425
228	omy-miR-133b-5p	GCUGGUCAAACGGAACCAAGUC	27	chrUn	-	702034222	702034307
229	omy-mir-133a-2-3p	CAACUGUUGAAUGGAU	78	chrUn	+	22107381	22107440
229	omy-mir-133a-2-3p	UCAACUGUUGAAUGGAUU	28	chrUn	+	22107381	22107440
230	omy-mir-133b-1-5p	UGUUUUAGUGAUGUUUGGA	21	chrUn	+	117177624	117177684
231	omy-miR-135a-3p	UAUAGGGAUGGAAGCCAUGCA	175	chrUn_16	+	1198408	1198491
231	omy-miR-135a-3p	UGUAGGGAUGGAAGCCAUGAA	27	chrUn_16	+	1198408	1198491
231	omy-miR-135a-3p	AUAUAGGGAUGGAAGCCAUGCA	89	chrUn_16	+	1198408	1198491
232	omy-miR-135c-3p	UGUAGGGAUAGAAGCCACUA	51	chrUn_1	+	40855655	40855740
232	omy-miR-135c-3p	UGUAGGGAUAGAAGCCACUAA	18	chrUn_1	+	40855641	40855750
233	omy-miR-135a-5p	UAUGGCUUUUUAUUCCUAUGUGA	155	chrUn	-	497945739	497945831
233	omy-miR-135a-5p	UAUGGCUUUUCAUUCCUAUGUGA	173	chrUn_1	+	40855641	40855750
234	omy-miR-135b-5p	UAUGGCUUUUUAUUCCUAUCUGA	2178	chrUn_16	+	1198408	1198491
234	omy-miR-135b-5p	UAUGGCUUUUUAUUCCUACGUGA	557	chrUn	-	497945739	497945831
235	omy-miR-135c-5p	UAUGGCUUUCUAUUCCUAUGUG	7990	chrUn	+	342108146	342108228
235	omy-miR-135c-5p	AUUUAUGGCUUUCUAUUCCUAUGUGA	769	0	0	0	0
235	omy-miR-135c-5p	UAUGGCUUUCUAUUCCUAUGUGA	3812	chrUn	+	342108146	342108228
236	omy-miR-137-3p	UUAUUGCUUGAGAAUACGCGUA	25	chrUn	-	145953890	145953981
236	omy-miR-137-3p	UAUUGCUUAAGAAUACGCGUAGA	47	chrUn	-	595027757	595027839
236	omy-miR-137-3p	UUAUUGCUUAAGAAUACGCGUAG	85	chrUn	-	595027757	595027839
236	omy-miR-137-3p	UUAUUGCUUAAGAAUACGCGU	235	chrUn	-	595027757	595027839
237	omy-mir-137-3p	UUUGCUCCCGUCUCGACC	13	chrUn	-	145953912	145953985
238	omy-miR-138-3-3p	GCUUCUUCCCAACACCAGGGUU	10	chrUn	+	822046386	822046447
238	omy-miR-138-3p	GCUAUUUCACAACACCAGGGU	32	chrUn_1	+	45325389	45325484
238	omy-miR-138-4-3p	GCUUCUUCCCAACACCAGGGU	10	chrUn	+	679375374	679375434
239	omy-miR-138-5p	AGCUGGUGUUGUGAAUCAGGCCG	283	chrUn_1	+	45325389	45325484
240	omy-mir-138-2-3p	UCCUUCACAACACCAGC	14	0	0	0	0
241	omy-mir-138-5p	AGGACAGACACCUCC	81	0	0	0	0
242	omy-miR-139-5p	UCUACAGUGCAUGUGUCUCCAGU	610	chrUn	+	757608701	757608768
242	omy-miR-139-5p	UCUACAGUGCACGUGUCUCCAGU	732	chrUn	+	757608701	757608768
243	omy-miR-140-3p	ACCACAGGGUAGAACCACGGACC	25	chrUn	+	952981867	952981931
243	omy-miR-140-3p	ACCACAGGGUAGAACCACGGAAC	13	0	0	0	0
243	omy-miR-140-3p	ACCACAGGGUAGAACCACGGA	22311	chrUn	+	952981851	952981950
243	omy-miR-140-3p	CCACAGGGUAGAACCACGGACC	48	chrUn	+	952981867	952981930
243	omy-miR-140-3p	UACCACAGGGUAGAACCACGGA	10738	chrUn	+	952981851	952981950
244	omy-miR-140-5p	CAGUGGUUUUACCCUAUGGUAG	13305	chrUn	+	952981851	952981950
244	omy-mir-140-5p	UGUCUCCGGUGUCGCGC	20	chrUn_2	-	13799624	13799718
245	omy-miR-142a-3p	UGUAGUGUUUCCUACUUUAUGGA	902	chrUn	+	444311613	444311705
245	omy-miR-142a-3p	UGUAGUGUUUCCUACUUUAUGG	2022	chrUn	+	444311613	444311705
246	omy-miR-142a-5p	CAUAAAGUAGAAAGCACUACU	492	chrUn	+	444311613	444311705
247	omy-mir-142-5p	UUACCCAUAAAGUAGAAAGCACU	11	0	0	0	0
248	omy-miR-143-3p	UGAGAUGAAGCACUGUAGCUC	1190453	chrUn_14	+	7433849	7433921
248	omy-miR-143-3p	UGAGAUGAAGCACUGUAGCUCU	975407	chrUn_14	+	7433849	7433921
248	omy-miR-143-3p	UGAGAUGAAGCACUGUAGCUCUCGUAAG	14	0	0	0	0
249	omy-miR-143-5p	GGUGCAGUGCUGCAUCUCUGG	755	chrUn_14	+	7433849	7433921
250	omy-mir-143-2-3p	GAUGAAGCACUGUAGCUCGGUAA	17	chrUn_14	+	7433846	7433932
251	omy-miR-145-3p	GGAUUCCUGGAAAUACUGUUCU	11324	chrUn_14	+	7434335	7434396
251	omy-miR-145-3p	AUUCCUGGAAAUACUGUUCUAA	439	chrUn_14	+	7434319	7434409
251	omy-miR-145-3p	AUUCCUGGAAAUACUGUUCUUA	54	0	0	0	0
252	omy-miR-145-5p	GUCCAGUUUUCCCAGGAAUCCCU	20438	chrUn_14	+	7434335	7434396
252	omy-miR-145-5p	CGUCCAGUUUUCCCAGGAAUCCC	57	chrUn_14	+	7434319	7434409
252	omy-miR-145-5p	CGUCCAGUUUUCCCAGGAAUCCCU	55	chrUn_14	+	7434319	7434409
253	omy-mir-145-3p	UGGGCUGUGAAAAAA	39	0	0	0	0
254	omy-miR-146a-3-3p	AUCUAUGGAUUCAGUUCUUCU	79	chr_16	-	610111	610172
254	omy-miR-146a-3p	AUCUAUGGGCUCAGUUCUUCUGU	757	chrUn	-	240643037	240643099
254	omy-miR-146a-3p	AUCUAUGGGCUCAGUUCUUCUG	766	chrUn	-	240643037	240643099
255	omy-miR-146b-3p	UCUAUGGACUCAAUUCUACUU	120	chrUn	+	987543201	987543304
256	omy-miR-146d-3p	CCCAUGGAGCUCAGUUCUUAAG	25	chrUn_10	-	16351923	16351982
256	omy-miR-146d-3p	CCCAUGGAGCUCAGUUCUUAA	32	chrUn_10	-	16351923	16351982
257	omy-miR-146a-5p	CUGAGAACUGAAUUCCAUAGAUGG	49	chrUn	+	987543201	987543304
257	omy-miR-146a-5p	CUGAGAACUGAAUUCCAUAGAUGGU	49	chrUn	-	240643054	240643158
257	omy-miR-146a-5p	CUGAGAACUGAAUUCCAUAGAUG	66	chrUn	+	987543212	987543287
257	omy-miR-146a-5p	UGAGAACUGAAUUCCAUAGAUGGU	35619	chrUn_1	-	17824654	17824712
258	omy-miR-146b-5p	UUGAGAACUGAAUUCCAAGGGU	370	chrUn_10	-	16351951	16352031
258	omy-miR-146b-5p	UUGAGAACUGAAUUCCAUGGGU	100	chrUn_10	-	16351951	16352031
259	omy-miR-146d-5p	UGAGAACUGAAUUCCAAGGGUU	2710	chrUn_10	-	16351923	16351982
259	omy-miR-146d-5p	UGAGAACUGAAUUCCAUGGGUU	1269	chrUn_10	-	16351923	16351982
260	omy-mir-146a-3-3p	UCUAUGGAUUCAGUUCUUCU	95	chr_16	-	610111	610172
260	omy-mir-146a-3-3p	GUAGUUGCUCAGAUAGACA	12	chr_16	-	610111	610172
260	omy-mir-146a-3p	CAUCUAUGGGCUCAGUUCUU	345	chrUn_1	-	17824654	17824712
260	omy-mir-146a-3p	UCUAUGGGCUCAGUUCUUCUGUU	253	chrUn	-	240643056	240643160
260	omy-mir-146a-3p	AUCUAUGGGCUCAGUUCUUCUGUU	209	chrUn	-	240642989	240643062
260	omy-mir-146a-3p	CAUCUAUGGGCUCAGUUCUUCUGUU	50	chrUn	-	240643054	240643158
261	omy-miR-148-3p	UCAGUGCAUUACAGAACUUUGU	12299	chr_3	-	711237	711315
261	omy-miR-148-3p	UCAGUGCACUACAGAACUUUGU	634372	chr_3	-	711237	711315
262	omy-miR-148a-5p	AAGUUCUGUGAUACACUUCGACU	1869	chr_3	-	711237	711315
263	omy-miR-150-5p	UCUCCCAACCCUUGUACCAGUG	561	chrUn_12	-	9057446	9057507
263	omy-miR-150-5p	CUCUCCCAAUCCUUGUACCAGUGU	17	chrUn_12	-	9057470	9057560
263	omy-miR-150-5p	CUCUCCCAAUCCUUGUACCAGUGUC	13	chrUn_12	-	9057469	9057559
263	omy-miR-150-5p	UCUCCCAAUCCUUGUACCAGUGU	934	chrUn_12	-	9057446	9057507
263	omy-miR-150-5p	UCUCCCAAUCCUUGUACCAGU	1744	chrUn_12	-	9057446	9057507
264	omy-mir-150-3p	UAUGGUGGCGCUUGA	69	0	0	0	0
265	omy-miR-152-3p	UCAGUGCAUAACAGAACUUUG	7246	chrUn_12	+	7244237	7244302
265	omy-miR-152-3p	UCAGUGCAUGACAGAACUUGG	7658	0	0	0	0
265	omy-miR-152-3p	UCAGUGCAUUACAGAACUUUA	349	chrUn_22	-	16307686	16307764
265	omy-miR-152-3p	UCAGUGCAUGACAGAACU	7938	chrUn	-	131744398	131744436
266	omy-miR-152-5p	AAGUUCUGUGAUACACUUAGGCU	365	chrUn_12	+	7244237	7244302
267	omy-miR-153a-3p	UUGCAUAGUCACAAAAGUGAUC	159	chrUn_28	-	10328250	10328330
268	omy-miR-153c-3p	UUGCAUAGUCACAAAAAUGAUC	927	chrUn	-	88099564	88099622
269	omy-mir-153a-5p	AUUUUUGUGAUGUUGCAGCUAGU	49	chrUn_28	-	10328250	10328330
269	omy-mir-153a-5p	UUUUGUGAUGUUGCAGCUAGU	76	chrUn_28	-	10328250	10328330
270	omy-mir-153c-5p	AUCAAUAGGUCCCUGGU	14	0	0	0	0
271	omy-miR-155-5p	UUAAUGCUAAUUGUGAUAGGGGUUU	56	0	0	0	0
271	omy-miR-155-5p	UUAAUGCUAAUCGUGAUAGGGGU	135	chrUn	-	905956783	905956843
271	omy-miR-155-5p	UUAAUGCUAAUCGUGAUAGGGGUU	125	chrUn	-	905956783	905956843
271	omy-miR-155-5p	UUAAUGCUAAUUGUGAUAGGG	518	chrUn	-	905956783	905956843
272	omy-miR-181a-1-3p	ACCAUCGACCGUUAAAUGUACC	512	chrUn_11	+	25858998	25859059
272	omy-miR-181a-2-3p	ACCAUCGACCGUUGACUGUACC	8791	chrUn_Sex	+	6760148	6760218
272	omy-miR-181a-3p	GACCAUCGACCGUUGAUUGUACC	1605	chrUn	+	593150098	593150180
272	omy-miR-181a-3p	ACCAUCGACCGUUGAGUGUACCU	1017	chrUn_5	-	15431407	15431473
272	omy-miR-181a-4-3p	ACCAUCGACCGUUGAGUGUACC	1027	chrUn_5	-	15431452	15431515
273	omy-miR-181b-3p	CUCACUGAUCAAUGAAUGCA	745	chrUn_11	+	25859189	25859268
274	omy-miR-181c-3p	CUCACUGAUCAAUGAAUGAACA	117	chrUn	+	1094915992	1094916051
275	omy-miR-181a-5p	AACAUUCAACGCUGUCGGUGAGU	21045	chrUn_Sex	+	6760148	6760218
276	omy-miR-181b-5p	AACAUUCAUUGCUGUCGGUGGGUAAU	30	0	0	0	0
276	omy-miR-181b-5p	CAACAUUCAUUGCUGUCGGUGGGU	53	chrUn	+	593150662	593150748
276	omy-miR-181b-5p	AACAUUCAUUGCUGUCGGUGGGU	26853	chrUn_11	+	25859189	25859268
276	omy-miR-181b-5p	AACAUUCAUUGCUGUCGGUGGGUUUA	30	chrUn	+	593150662	593150748
276	omy-miR-181b-5p	AACAUUCAUUGCUGUCGGUGGGUUAUU	62	0	0	0	0
276	omy-miR-181b-5p	AACAUUCAUUGCUGUCGCUGGGU	2430	chrUn	+	528642361	528642421
277	omy-miR-181c-5p	CACAUUCAUCGCUGUCGGUGGG	194	0	0	0	0
277	omy-miR-181c-5p	CACAUUCAUUGCUGUCGGUGGGU	20	chrUn	+	593150662	593150746
277	omy-miR-181c-5p	AACAUUCAUUGCUGUCGGUGGGUUUG	14	chrUn	+	1094915992	1094916051
277	omy-miR-181c-5p	AACAUUCAUUGCUGUCGGUGGGUUUUUU	107	chrUn	+	1094915992	1094916051
278	omy-mir-181a-2-3p	UGUUGAGUGUACCCC	17	0	0	0	0
278	omy-mir-181a-2-3p	ACCAUCGACCGUUGAGUGGACCU	50	0	0	0	0
279	omy-mir-181b-2-3p	CUCGCUGAACAAUGAAUGCAA	141	chrUn	+	593150662	593150746
279	omy-mir-181b-2-3p	CUCGCUGAACAAUGAAUGCUA	123	chrUn	+	593150662	593150746
279	omy-mir-181b-2-3p	GCUCGCUGAACAAUGAAUGCU	16	chrUn_5	-	15429134	15429218
279	omy-mir-181b-3p	CUCACUGAUCAAUGAAUGCAGA	711	chrUn	+	1094915975	1094916064
280	omy-mir-181c-3p	CUGAUUCACAUACAUUGU	129	chrUn	+	973909382	973909459
281	omy-miR-182-3p	UGGUUCUAGACUUGCCAACUA	14	chrUn	+	537908023	537908105
281	omy-miR-182-3p	GUGGUUCUAGACUUGCCAACU	17	chrUn	+	537908023	537908105
282	omy-miR-182-5p	UUUGGCAAUGGUAGAACUCACA	80040	chrUn	+	537908023	537908105
282	omy-miR-182-5p	UUUGGCAAUGGUAGAACUCACACU	45270	chrUn	+	537908023	537908105
283	omy-mir-182-3p	UUGCCAACUACUACCGGA	71	0	0	0	0
284	omy-miR-183-3p	UGAAUUACCAUAGGGCCAUAAA	68	chrUn	+	537907094	537907191
285	omy-miR-183-5p	UAUGGCACUGGUAGAAUUCACUG	24225	chrUn	+	537907094	537907191
285	omy-miR-183-5p	UAUGGCACUGGUAGAAUUCACU	51139	chrUn	+	537907094	537907191
286	omy-miR-184-3p	UGGACGGAGAACUGAUAAGGGC	105511	chr_1	-	3950025	3950105
286	omy-miR-184-3p	UGGACGGAGAACUGAUAAGGGU	74527	chr_1	-	3949972	3950066
286	omy-mir-184-3p	UACUCGCUCCUGGUC	92	0	0	0	0
287	omy-mir-184-2-5p	CCUUAUCACUUUUCCAGCCCAGC	200	chr_1	-	3950025	3950105
288	omy-miR-187-3p	UCGUGUCUUGUGUUGCAGCC	712	chrUn	+	423109966	423110053
288	omy-miR-187-3p	UCGUGUCUUGUGUUGCAGCCAGU	294	chrUn	+	423109966	423110053
289	omy-mir-187-1-5p	GGCUGCAACACAGGACAUGGGAGC	82	chrUn	+	423109966	423110053
289	omy-mir-187-1-5p	UGCAACACAGGACAUGGGAGC	270	chrUn	+	423109966	423110053
290	omy-miR-190a-3p	ACUAUAUAUCAAACAUAUUCCU	17	chrUn	+	26259000	26259114
291	omy-miR-190a-5p	UGAUAUGUUUGAUAUAUUAGGUUG	773	chrUn	+	26259000	26259114
291	omy-miR-190a-5p	UGAUAUGUUUGAUAUAUUAGG	1410	chrUn	+	26259000	26259114
292	omy-miR-190b-5p	UGAUAUGUUUGAUAUUCGGUUG	9073	chrUn	-	61619727	61619792
292	omy-miR-190b-5p	UGAUAUGUUUGAUAUUGGGUUG	88	chrUn	-	61619727	61619792
293	omy-miR-192a-3p	CCUGUCAGUUAUGUAGGCCACU	139	chr_10	-	3116714	3116775
294	omy-miR-192-5p	AUGACCUAUGAAUUGACAGCC	9878	chr_10	-	3116714	3116775
294	omy-miR-192-5p	AUGACCUAUGAAUUGACAGCCAAAU	36	0	0	0	0
294	omy-miR-192-5p	AUGACCUAUGAAUUGACAGCCUUUU	10	0	0	0	0
295	omy-miR-192a-5p	AUGACCUAUGAAUUGACAGCCA	5971	chrUn	+	387098631	387098746
296	omy-mir-192-3p	CCUGUCAGUUAUGUAGGCCACUGU	89	chr_10	-	3116655	3116751
297	omy-miR-193-3p	AACUGGCCUACAAAGUCCCAGU	2758	chrUn	-	153603034	153603120
298	omy-miR-193b-3p	AACUGGCCCGCAAAGUCCCGCU	329	chrUn_12	+	28388108	28388185
298	omy-miR-193b-3p	AACUGGCCCACAAAGUCCCGCU	3278	chrUn_12	+	28388108	28388185
299	omy-miR-193-5p	CGGGAUCUUGUGGGCGAGAUG	35	chrUn_12	+	28388108	28388185
300	omy-mir-193-5p	UGGGUCUUUGCGGGCAAGGUGA	28	chrUn	-	153603034	153603120
300	omy-mir-193-5p	UGGGUCUUUGCGGGCGAGAUGA	479	chrUn	-	153603034	153603120
301	omy-mir-193a-5p	UGGGUCUUUGCGGGCGAGAUGAGUAG	42	0	0	0	0
302	omy-mir-193b-5p	UGGGCGAGAUGAGUAUUC	65	0	0	0	0
303	omy-miR-194a-3p	CCAGUGGAGAUGCUGUUACCUGU	10	chrUn	+	387098296	387098353
304	omy-miR-194a-5p	UGUAACAGCAACUCCAUGUGGA	2315	chrUn	+	387098296	387098353
305	omy-miR-194b-5p	UGUAACAGCAUCUCCAUAUGGA	69	chrUn_14	+	15975314	15975371
305	omy-miR-194b-5p	UGUAACAGUAUCUCCAUAUGGA	62	chrUn_14	+	15975314	15975371
306	omy-mir-194a-3p	UUGUUUCUUCCAGUGG	49	0	0	0	0
306	omy-mir-194a-3p	UUGUUUCUUCCAGUGGG	47	0	0	0	0
307	omy-miR-196a-3-3p	CCGCAACAAGAAACUGCCUUGA	40	chrUn_16	+	4871249	4871349
308	omy-miR-196b-3p	CAGGAACCUGAAACUACCUGAA	37	chrUn	+	957642997	957643069
309	omy-miR-196a-5p	UAGGUAGUUUCAUGUUGUUGGG	2152	chrUn	+	323738019	323738093
310	omy-miR-196b-5p	UAGGUAGUUUCAAGUUGUUGGG	576	chrUn	+	957642997	957643069
310	omy-miR-196b-5p	UAGGUAGUUUCAAGUUGUUGGGU	434	chrUn	+	957642997	957643069
310	omy-miR-196b-5p	UAGGUAGUUUCAAGUUGUUGG	716	chrUn	+	957642997	957643069
311	omy-miR-196d-5p	UAGGUAGUUUUAUGUUGUUGGG	157	chrUn	+	323738009	323738099
311	omy-miR-196d-5p	UAGGUAGUUUUAUGUUGUUGGGU	146	0	0	0	0
311	omy-miR-196d-5p	UAGGUAGUUUUAUGUUGUUGG	169	chrUn_16	+	4871242	4871339
312	omy-miR-199-3-3p	ACAGUAGUCUGCACAUUGGUU	22818	chrUn	+	635277191	635277281
312	omy-miR-199-3p	ACAGUAGUCUGCACAUUGGUUA	11613	chrUn	-	805232906	805233000
313	omy-miR-199a-3p	CACAGUAGUCUGCACAUUGGUU	1021	chrUn	-	1030702545	1030702604
313	omy-miR-199a-3p	CAGUAGUCUGCACAUUGGUUAU	14348	chrUn_28	-	15867026	15867110
314	omy-miR-199-5p	CCCAGUGUUCAGACUACCUGUUC	33437	chrUn	+	635277191	635277281
315	omy-mir-199-3-3p	ACAGUAGUCUGCACAUUGGUUAU	11187	chrUn	-	278497180	278497282
315	omy-mir-199-3-3p	ACAGUAGUCUGCACAUUGGUAGA	12	0	0	0	0
316	omy-mir-199-2-5p	UCCCGCCUGCCCUGUG	86	0	0	0	0
316	omy-mir-199-2-5p	GUCCCGCCUGCCCUGU	116	0	0	0	0
317	omy-miR-200a-3p	UAACACUGUCUGGUAAUGAUGU	6770	chrUn_16	-	36383904	36383964
317	omy-miR-200a-3p	UAAUACUGCCUGGUAAUGAUGA	38532	chrUn	-	916333623	916333690
318	omy-miR-200b-3p	UAACACUGUCUGGUAACGAUGU	4776	chrUn_9	+	3154736	3154815
319	omy-miR-200c-3p	UAAUACUGCCGGGUAAUGAUGGA	360	0	0	0	0
320	omy-miR-200a-1-5p	CAUCUUACAAGGCAGUUUUGGA	68	chrUn	-	916333623	916333690
320	omy-miR-200a-2-5p	CAUCUUACAAGGCAGCAUUGGA	136	chrUn	-	916333623	916333690
320	omy-miR-200a-3-5p	CAUCUUACGAGGUAGUUUUGGA	53	chrUn_7	-	27388833	27388892
320	omy-miR-200a-5p	CAUCUUACCGGACAGUGCUGGA	23	chrUn_16	-	36383933	36384011
321	omy-miR-200b-5p	CAUCUUACCUGACAGUGCUGGA	562	chrUn_16	-	36383904	36383964
322	omy-miR-200c-3p	UAACACUGUCUGGUAAUGAUGUCA	41	chrUn_7	-	27388493	27388583
323	omy-mir-200b-3p	UGGUAAUGAUGAUGACG	38	0	0	0	0
324	omy-mir-200c-3p	AAUACUGCCGGGUAAUGAUGGA	379	0	0	0	0
325	omy-miR-202-3p	AGAGGCAUAGGGCAUGGGAAAA	91	chrUn	-	408308702	408308775
325	omy-miR-202-3p	AAAGAGGCAUAGGGCAUGGGA	113	chrUn	-	408308702	408308775
326	omy-miR-202-5p	UUCCUAUGCAUAUACCGCUUUGA	9440	chrUn_23	-	3681739	3681794
326	omy-miR-202-5p	UUCCUAUGCAUAUACCUCUUU	299652	chrUn	-	408308702	408308775
327	omy-mir-202-5p	UUCCUAUGCAUAUACCUUUUGU	74	0	0	0	0
328	omy-miR-203-3p	UUUAGGACCACUUGA	7219	0	0	0	0
329	omy-miR-203a-3p	GUGAAAUGUUUAGGACCACUUG	13134	chrUn_29	+	31880801	31880860
329	omy-miR-203a-3p	UGAAAUGUUUAGGACCACUUGA	6163	chrUn	-	55244005	55244081
330	omy-miR-203b-3p	UGAAAUGUUUAGGACCACUCG	12224	chrUn_8	-	25441449	25441507
331	omy-miR-203c-3p	UUGAACUGUUAAGAACCACUGG	110	0	0	0	0
332	omy-miR-203a-5p	AGUGGUUCUUAACAGUUCAACA	382	chrUn_29	+	31880801	31880860
332	omy-miR-203a-5p	AGUGGUUCUAAAUAGUUCAACA	54	chrUn	-	55244054	55244112
332	omy-miR-203a-5p	GAGUGGUUCUUAACAGUUCAACA	34	chrUn_29	+	31880780	31880878
332	omy-miR-203a-5p	GAGUGGUUCUUAACAGUUCAAC	86	chrUn_29	+	31880780	31880878
333	omy-miR-203b-5p	AGUGGUUCUUGACAGUUCAACA	280	chrUn_8	-	25441449	25441507
334	omy-mir-203b-3p	GAAAUGUUUAGGACCACUAGC	15	0	0	0	0
335	omy-miR-204-3-3p	GCUGGGAAGGCAAAGGGACGU	26	chrUn	+	1024325296	1024325355
336	omy-miR-204-5p	UUCCCUUUGUCAUCCUAUGCCU	7616	chrUn	-	683721987	683722080
336	omy-miR-204-5p	UUUCCCUUUGUCAUCCUAUGCCU	870	chrUn	+	710216772	710216831
337	omy-mir-204-1-3p	GGAGAUCAUGAUAAG	13	chrUn	+	710216774	710216831
337	omy-mir-204-2-3p	UCGACGUGUACUACA	132	0	0	0	0
338	omy-mir-204a-5p	CCUGUGGGCUUCCCAU	18	0	0	0	0
339	omy-miR-205a-2-3p	AUUCCGAGUGGGAUGAAUCGC	28	chrUn	+	380009793	380009875
340	omy-miR-205b-1-3p	GAUUUCAGUGGUAUGAAGAGU	17	chrUn	+	267391770	267391828
340	omy-miR-205b-2-3p	GAUUUCAGUGGUGUGAAGAGUA	39	chrUn_7	-	20691070	20691129
340	omy-miR-205b-4-3p	GAUUUCUGUGAAAUGAAGUGUA	10	chrUn_16	+	2901848	2901921
341	omy-miR-205-5p	UCCUUCAUUCCACCGGAGUCUGAAA	11	0	0	0	0
341	omy-miR-205-5p	UCCUUCAUUCCACCGGAGUCUG	28151	chrUn	+	267391770	267391828
342	omy-miR-205a-5p	UCCUUCAUUCCACCGGAUCCU	258	chrUn_17	-	7823405	7823462
342	omy-miR-205a-5p	UCCUUCAUUCCACCGGAUCCUG	112	chrUn_17	-	7823405	7823462
343	omy-miR-206-3p	UGGAAUGUAAGGAAGUGUGUGG	41413	chrUn	-	893645789	893645848
343	omy-miR-206-3p	UGGAAUGUAAGGAAGUGUGUGGAAU	100	0	0	0	0
343	omy-miR-206-3p	UGGAAUGUAAGGAAGUGUGUGGU	39890	chrUn	+	567865428	567865512
344	omy-miR-206-5p	ACAUGCUUCCUUAUAUCCCCAUA	185	chrUn	-	893645789	893645848
344	omy-miR-206-5p	ACAUGCUUCCUUAUAUCCCCA	470	chrUn	-	893645789	893645848
345	omy-miR-210-3p	CUGUGCGUGUGACAGCGGCUA	173	chrUn_1	+	34688061	34688129
345	omy-miR-210-3p	CUGUGCGUGUGACAGCGGCU	308	chrUn_1	+	34688061	34688129
346	omy-miR-210-5p	AGCCACUGACUAACGUACAUUG	8430	chrUn_1	+	34688061	34688129
346	omy-miR-210-5p	CAGCCACUGACUAACGUACAUUGU	12	chrUn	-	1006307072	1006307160
347	omy-miR-212-5p	ACCUUGGCUCUAGACUGCUUACU	37	chrUn	+	658018209	658018303
348	omy-miR-212a-5p	ACCUUGGCUUUAGACUGCUUACU	62	chrUn	+	465639367	465639456
349	omy-miR-214-3p	UACAGCAGGCACAGACAGGCAGUU	171	chrUn	+	522383712	522383804
349	omy-miR-214-3p	ACAGCAGGCACAGACAGGCAGU	866	chrUn	+	1059605844	1059605932
349	omy-miR-214-3p	ACAGCAGGCACAGACAGGCAG	1137	chrUn	+	1059605844	1059605932
350	omy-miR-214-5p	UGCCUGUCUACACUUGCUGUGC	205	chrUn	+	1059605844	1059605932
350	omy-miR-214-5p	GCCUGUCUACACUUGCUGUGC	758	chrUn	+	1059605844	1059605932
351	omy-mir-214-3p	CAGCAGGCACAGACAGGCAGUU	511	0	0	0	0
351	omy-mir-214-3p	ACAGCAGGCACAGACAGGCAGUU	496	0	0	0	0
351	omy-mir-214-3p	ACAGCAGGCACAGACAGGCAGUUU	43	0	0	0	0
352	omy-mir-214-5p	CUGUCUGUCUGCCUG	26	0	0	0	0
353	omy-miR-216a-3p	ACAUUGACCUGGAGAGGUUCUG	27	chr_17	+	1538273	1538332
354	omy-miR-216b-5p	UAAUCUCUGCAGGCAACUGUGA	872	chrUn_13	+	7562827	7562901
354	omy-miR-216b-5p	UAAUCUCAGCUGGCAACUGUGA	183	chr_17	+	1539246	1539308
355	omy-miR-217-5p	UACUGCAUCAGGAACUGAUUGGC	12	chrUn_13	+	7593894	7593989
355	omy-miR-217-5p	UACUGCAUCAGGAACUGAUUGGA	16197	chrUn_13	+	7593897	7593987
356	omy-mir-217-3p	UCAGUUCUUGAUGCAUUGCCUU	21	chrUn_13	+	7593897	7593987
356	omy-mir-217-3p	AUCAGUUCUUGAUGCAUUGCC	23	chrUn_13	+	7593897	7593987
357	omy-miR-218-3p	CAUGGUUCCGUCAAGCACCAGG	24	chrUn	-	793415994	793416083
358	omy-miR-218a-5p	UUGUGCUUGAUCUAACCAUGUG	3149	chrUn	-	793415994	793416083
358	omy-miR-218a-5p	UUGUGCUUGAUCUAACCAUGUGUU	202	0	0	0	0
358	omy-miR-218a-5p	UUGUGCUUGAUCUAACCAUGU	3796	chrUn	-	793415994	793416083
359	omy-miR-218b-5p	UUGUGCUUGAUCUAACCAUGCA	400	chrUn_5	+	8116965	8117040
360	omy-mir-218a-2-3p	AAACAUGGUUCUGUCAAGCAC	16	0	0	0	0
361	omy-miR-219-3p	GGAGUUGUGGAUGGACAUCAUGCU	17	chrUn	+	482165821	482165916
362	omy-miR-219a-3p	AGAAUUGUGCAUGGACAUCUGU	287	chrUn	-	759423831	759423897
363	omy-miR-219b-3p	AGUUGUGGAUGGACAUCAUGC	25	chrUn_14	+	9960259	9960337
363	omy-miR-219b-3p	AGAAUUGUAUCUGGACAUCUGU	281	chrUn	-	386609764	386609829
364	omy-miR-219-5p	UGAUUGUCCAAACGCAAUUCU	11	chrUn	+	482165837	482165898
365	omy-mir-219-2-3p	AGAAUUGUGGCUGGACAUCUGU	386	0	0	0	0
366	omy-mir-219c-1-3p	UGUCUGCCUCCAUGAAACCA	11	chrUn	+	482165837	482165898
367	omy-mir-219-1-5p	AGAUUGAUCGUCCAAAGG	358	0	0	0	0
368	omy-miR-221-3p	AGCUACAUUGUCUGCUGGGUUUC	2273	chrUn	+	77637600	77637668
368	omy-miR-221-3p	AGCUACAUUGUCUGCUGGGUUU	4849	chrUn	+	77637600	77637668
368	omy-miR-221-3p	AGCUACAUUGUCUGCUGGGU	6002	chrUn	+	77637600	77637668
369	omy-mir-221-2-5p	GUCUGUGUGUGUGUGUGUC	10	0	0	0	0
369	omy-mir-221-2-5p	GUGUGUGUGUGUGUGUGUG	133	0	0	0	0
369	omy-miR-221-5p	AGCUACAUUGUCUGCUGGGUUUCUU	122	0	0	0	0
369	omy-miR-221-5p	ACCUGGCAUACAGUGUAGAAUUCUGU	183	chrUn	+	219240081	219240189
369	omy-miR-221-5p	ACCUGGCAUACAAUGUAGAUUUCUGU	454	chrUn	+	77637600	77637668
369	omy-miR-221-5p	ACCUAGCAUACAAUGUAGAUUUCUGU	818	chrUn	+	77637600	77637668
369	omy-mir-221-5p	ACCUGGCAUACAGUGUAGAAUUCUGUG	48	chrUn	+	219240081	219240189
370	omy-miR-222-3p	AGCUACAUCUGGCUACUGGGUCUCUUU	22	0	0	0	0
371	omy-miR-222a-3p	AGCUACAUCUGGCUACUGGGUCU	3614	chrUn	-	43945006	43945074
371	omy-miR-222a-3p	AGCUACAUCUGGCUACUGGGUCG	2577	chrUn	-	43945006	43945074
372	omy-miR-222b-3p	AGCUACAUCUGAUUACUGGGUCA	65	chrUn	+	387754314	387754405
372	omy-miR-222b-3p	AGCUACAUCUGAUUACUGGGU	169	chrUn	+	387754314	387754405
372	omy-miR-222b-3p	AGCUACAUCUGGCUACUGGGU	7126	chrUn	+	219239935	219239994
373	omy-miR-222a-5p	UGCUCAGUAGUCAGUGUAGAUC	1886	chrUn	+	219239935	219239994
373	omy-miR-222a-5p	CUCAGUAGGCAGUGUAGAUCC	223	chrUn	-	43945006	43945074
373	omy-miR-222a-5p	UGCUCAGUAGGCAGUGUAGAUCC	149	chrUn	-	43945006	43945074
373	omy-miR-222a-5p	UGCUCAGUAGGCAGUGUAGA	328	chrUn	-	43945006	43945074
374	omy-miR-223-3p	UGUCAGUUUGUCAAAUACCCCA	1666	chrUn_12	+	25639742	25639837
374	omy-miR-223-3p	UGUCAGUUUGUCAAAUACCCCAAGA	14	chrUn_12	+	25639741	25639833
375	omy-mir-223-5p	AGUGUAUUUGACAAGCUGAGUUGGACAC	61	chrUn_12	+	25639742	25639837
375	omy-mir-223-5p	UGUAUUUGACAAGCUGAGUUGGACA	146	chrUn_12	+	25639742	25639837
375	omy-mir-223-5p	UGUAUUUGACAAGCUGAGUUGG	241	chrUn_12	+	25639742	25639837
375	omy-mir-223-5p	CGUGUAUUUGACAAGCUGAGUUGGACACU	18	chr_10	-	1090624	1090716
375	omy-mir-223-5p	CGUGUAUUUGACAAGCUGAGUUGGAC	30	chr_10	-	1090620	1090712
375	omy-mir-223-5p	CGUGUAUUUGACAAGCUGAGUUG	52	chr_10	-	1090623	1090715
375	omy-mir-223-5p	UUUGCCAAGCUGUUC	221	0	0	0	0
376	omy-miR-301a-3p	CAGUGCAAUAGUAUUGUCAAAGC	190	chrUn	-	131736832	131736923
376	omy-miR-301a-3p	CAGUGCAAUGGUAUUGUCAAAGC	34	chrUn	-	131736832	131736923
377	omy-miR-301c-3p	CAGUGCAAUAGUAUUGUCAUGGC	195	chrUn_11	-	33813582	33813642
377	omy-miR-301c-3p	CAGUGCAAUAGUAUUGUCAUAGC	280	chrUn_5	+	8037742	8037837
377	omy-miR-301c-3p	CAGUGCAAUAGUAUUGUCAUGG	247	chrUn_11	-	33813582	33813642
378	omy-miR-301b-5p	GCUUUGACGAUGUUGCACUACU	446	chrUn_5	+	8037748	8037840
379	omy-miR-301c-5p	GCUUUGAUGACGUUGCACUACU	113	chrUn_11	-	33813582	33813642
379	omy-miR-301c-5p	GCUUUGAUGACGUUGCACUACC	20	chrUn_11	-	33813582	33813642
379	omy-miR-301c-5p	GCUUUGACAAUGUUGCACUACU	1102	chrUn_5	+	8037742	8037837
380	omy-mir-301c-5p	UGUUCCAUCGGCUGAAGC	11	chrUn_11	-	33813582	33813642
381	omy-miR-338-3p	UCCAGCAUCAGUGAUUUUGUUU	75	chrUn	-	197716483	197716543
381	omy-miR-338-3p	UCCAGCAUCAGUGAUUUUGUUGC	85	chrUn	+	535221390	535221468
381	omy-miR-338-3p	UCCAGCAUCAGUGAUUUUGUUAC	234	chrUn_23	-	12253619	12253686
381	omy-miR-338-3p	UCCAGCAUCAGUGAUUUUGUU	495	chrUn	-	740714712	740714771
381	omy-miR-338-3p	UCCAGCAUCAGUGAUUUUGUUACU	212	chrUn	+	198416942	198417023
381	omy-miR-338-3p	UCCAGCAUCAGUGAUUUUGUUA	282	chrUn	-	197716483	197716543
382	omy-miR-338a-3-5p	AACAAUAUCCUGGUGCUGAGU	39	chrUn	-	197716483	197716543
382	omy-miR-338a-5p	AACAAUAUCCUGAUGCUGCAUGAGU	131	chrUn_20	+	24749797	24749857
382	omy-miR-338a-5p	AACAAUAUCCUGGUGCUGUAUGAGU	130	chrUn	-	197716483	197716543
383	omy-mir-338-2-5p	GUGUGUGUGUGUGUGU	262	0	0	0	0
383	omy-mir-338-3-5p	AACAAUAUCCUGGUGCUGUAUGAGUA	12	chrUn	+	198416942	198417023
383	omy-mir-338-5p	AACAACAUCCUGGUGCUGCCUGAGU	20	chrUn	-	740714712	740714771
384	omy-miR-363-3p	AAUUGCACGGUAUCCAUCUGUA	106	0	0	0	0
384	omy-miR-363-3p	AAUUGCACGGUAUCCAUCUGUAU	68	0	0	0	0
384	omy-miR-363-3p	AAUUGCACGGUAUCCAUCUGU	166	0	0	0	0
385	omy-miR-365-3p	UAAUGCCCCUAAAAAUCCUUAU	3639	chrUn	-	153600478	153600575
386	omy-miR-365-5p	AGGGACUUUUAGGGGCAGCUGUG	19	chrUn	-	153600478	153600575
386	omy-miR-365-5p	AGGGACUUUCAGGGGCAGCUGUG	33	chrUn	-	153600478	153600575
387	omy-miR-375-3p	UUUGUUCGUUCGGCUCGCGUUA	17245	chr_22	+	636600	636676
387	omy-miR-375-3p	UUUGUUCGUUCGGCUCGCGUUAA	278	chrUn	+	864502330	864502422
387	omy-miR-375-3p	UUUGUUCGUUCGGCUCGCGUGAUU	75	0	0	0	0
387	omy-miR-375-3p	UUUGUUCGUUCGGCUCGCGUUUUU	186	0	0	0	0
388	omy-miR-375-3-5p	ACGUUGAGCCAUACGCACAAUA	10	chrUn_11	+	379075	379132
388	omy-miR-375-5p	ACGUUGAGCCACACGCACAAUA	37	chr_22	+	636600	636676
389	omy-miR-429-3p	UAAUACUGUCUGGUAAUGCCGU	2245	chrUn_16	-	36382302	36382387
390	omy-miR-430a-3p	UAAGUGCUACUUGUUGGUGUAG	2891	chrUn	+	252296849	252296908
390	omy-miR-430a-3p	UAAGUGCUACUUGUUGGGGUAA	10	chrUn	-	394436877	394436949
390	omy-miR-430a-3p	UAAGUGCUACUUGUUGGGGUAU	33	chrUn	-	394431917	394431981
390	omy-miR-430a-3p	UAAGUGCUUUUUGUUGGGGUAU	863	chrUn	+	375164572	375164657
390	omy-miR-430a-3p	UAAGUGCUACUUGUUGGUGUAGU	2849	chrUn	-	394433791	394433855
390	omy-miR-430a-3p	UAAGUGCUACUUGUUGGUGUAGUU	274	chrUn	-	394431915	394431979
390	omy-miR-430a-3p	UAAGUGCUUUUUGUUGGGUUA	2583	chrUn	+	903086164	903086248
391	omy-miR-430b-3p	UAAGUGCUUCUCUUUAGGGUUA	1236	0	0	0	0
391	omy-miR-430b-3p	UAAGUGCUUCUCUUUAGGGUU	1461	0	0	0	0
391	omy-miR-430b-3p	AAAGUGCUAUUAAGUUGGAGUAU	80	chrUn	-	394431655	394431740
391	omy-miR-430b-3p	AAAGUGCUAUUAAGUUGGAGUA	87	chrUn	-	394431656	394431741
391	omy-miR-430b-3p	AAAGUGCUAUUAAGUUGA	2432	chrUn	+	571770200	571770287
392	omy-miR-430c-3p	UAAGUGCUUCUCUUUGGGGUAG	106	chrUn	+	903085261	903085368
392	omy-miR-430c-3p	UAAGUGCUUCUCUUUAGGGUAG	1361	chrUn	+	812145120	812145187
392	omy-miR-430c-3p	UAAGUGCUUUUUGUUUGGGUAU	114	chrUn	+	660958005	660958065
392	omy-miR-430c-3p	AUAAGUGCUUCUCUUUGGGGUAG	18	0	0	0	0
392	omy-miR-430c-3p	AUAAGUGCUUCUCUUUAGGGUAG	85	chrUn_13	-	6314853	6314939
392	omy-miR-430c-3p	UAAGUGCUUCUCUUUGGGGUA	128	chrUn	+	906289806	906289893
392	omy-miR-430c-3p	UAAGUGCUUCUCUUUAGGGUA	1473	chrUn_13	-	6314853	6314939
392	omy-miR-430c-3p	UAAGUGCUUUUUGUUUGGGA	382	chrUn	+	660958005	660958065
392	omy-miR-430c-3p	UAAGUGCUUUUUGUUUGGG	544	chrUn	-	394432659	394432713
392	omy-miR-430c-3p	UAAGUGCUUUUUGUUGGG	3623	chrUn	-	394432659	394432713
393	omy-miR-430d-3p	UAAGUGCUUCUCUUUUGGGUUA	75	chrUn	-	291478458	291478544
393	omy-miR-430d-3p	UAAGUGCUUCUCUUUAGGGUUAU	1073	chrUn_13	-	6314468	6314554
394	omy-miR-430a-5p	ACCCGAACACUAGCAUUGACU	119	chrUn	+	252296849	252296908
395	omy-miR-430c-5p	ACCCUAACAAAAGCAUUGACU	2160	chrUn	-	394432659	394432713
396	omy-mir-430a-6-3p	UGGUAAGUGCAAUUU	53	0	0	0	0
397	omy-mir-430a-18-5p	UAUUCUCAAACUUUAAA	1882	0	0	0	0
398	omy-mir-430b-1-5p	UGCCACUGAUGAUUC	132	0	0	0	0
399	omy-mir-430c-6-5p	UUUGAAACUUUUUCC	10	0	0	0	0
399	omy-mir-430c-6-5p	UUCAAACCUUUUCCUUA	286	0	0	0	0
400	omy-miR-449a-3p	CAGCUCACGCUACAGCUGCCC	346	chrUn	-	168809850	168809918
401	omy-miR-449b-3p	CAGUUUACCUGCUGCUGCCCUC	143	chrUn	-	168809269	168809353
402	omy-miR-449-5p	AGGCAGUGUCUUGUUAGCUGA	651	chrUn	-	168809269	168809353
403	omy-miR-451-5p	AAACCGUUACCAUUACUGAGUU	63032	chrUn_2	+	9311885	9311975
403	omy-miR-451-5p	AAACCGUUACCAUUACUGAGUUU	42190	chrUn_2	+	9311885	9311975
403	omy-miR-451-5p	AAACCGUUACCAUUACUGAGUUUAGU	1077	0	0	0	0
403	omy-miR-451-5p	AAACCGUUACCAUUACUGAGU	63846	chrUn_2	+	9311885	9311975
403	omy-miR-451-5p	AAACCGCUACCAUUACUGA	93	chrUn	-	851806732	851806789
404	omy-mir-451-3p	AUGGUAAGGGUUCUA	67	0	0	0	0
404	omy-mir-451-3p	UUUAGCAAUGGUAAGGGUUCU	88	chrUn_2	+	9311885	9311975
405	omy-miR-454b-3p	AGUGCAAUAUUGCUUAUAGGGUCU	1474	chrUn	+	171949881	171949952
405	omy-miR-454b-3p	UAGUGCAAUAUUGCUUAUAGGGUCU	1030	chrUn	+	171949881	171949952
405	omy-miR-454b-3p	UAGUGCAAUAUUGCUUAUAGGGUCUUU	29	chrUn	+	171949879	171949955
406	omy-miR-454-5p	ACCCUAUCAAUAUUGCCUCUGC	255	chrUn	+	171949881	171949952
406	omy-miR-454-5p	ACCCUAUCAAUAUUGCCUCUGCU	254	chrUn	+	171949881	171949952
407	omy-miR-455-3p	UGCAGUCCAUGGGCAUAUACAC	586	chrUn_5	+	33042883	33042978
407	omy-miR-455-3p	GCAGUCCAUGGGCAUAUACACC	226	chrUn_5	+	33042883	33042978
408	omy-miR-455-5p	UAUGUGCCCUUGGACUACAUCG	3037	chrUn_5	+	33042883	33042978
409	omy-miR-456-3p	CAGGCUGGUUAGAUGGUUGUCC	259	chrUn_1	+	26202187	26202262
409	omy-miR-456-3p	CAGGCUGGUUAGAUGGUUGUCU	691	chrUn_1	+	26202187	26202262
410	omy-mir-457a-5p	UAGCAGCACAUCAUUACUGGUA	193	chrUn_21	-	12766648	12766742
411	omy-miR-458-3p	AUAGCUCUUUGAAUGGUACUGC	415	chrUn_14	-	22380136	22380210
411	omy-miR-458-3p	AUAGCUCUUUGAAUGGUACUG	667	chrUn_14	-	22380136	22380210
412	omy-miR-458-5p	AGCGCCAUUUACAGAGCUAU	26	chrUn_14	-	22380136	22380210
413	omy-miR-460-3p	CACAGCGCAUACAAUGUGGAUG	73	chrUn_8	+	44598360	44598418
413	omy-miR-460-3p	CACAGCGCAUACAAUGUGGAU	119	chrUn_8	+	44598360	44598418
414	omy-miR-460-5p	CCUGCAUUGUACACACUGUGC	97	chrUn_28	+	2105147	2105211
415	omy-mir-460-5p	UGUACACACUGUCCAUA	92	0	0	0	0
416	omy-miR-462a-5p	UAACGGAACCCAUAAUGCAGCUG	1232	chrUn_9	+	28002164	28002222
417	omy-miR-462b-5p	UAACGGAACCCAUAAAGCAGCUG	680	chrUn_16	+	1252831	1252890
418	omy-mir-462a-3p	CGGCACCUGGAUGUGGAUU	30	chrUn_9	+	28002164	28002222
419	omy-mir-462-5p	UUGAUUGAUUGAUUG	136	0	0	0	0
420	omy-miR-489-3p	UGACAUCAUAUGUACGGCUGCU	75	chrUn_18	+	19465067	19465162
421	omy-miR-499-3p	AACAUCACUUUAAGUCUGUGCU	43	chrUn_7	-	18228415	18228495
422	omy-miR-499a-3p	AACAUCACUUUAAGUCUCUGCU	37	chrUn_17	+	42442524	42442583
423	omy-miR-499-5p	UUAAGACUUGCAGUGAUGUUUAACU	75	chrUn_9	+	20333538	20333597
423	omy-miR-499-5p	UUAAGACUUACAGUGAUGUUUCGGU	60	chrUn_9	+	20333538	20333597
423	omy-miR-499-5p	UUAAGACUUGCAGUGAUGUUUA	1185	chrUn_7	-	18228415	18228495
423	omy-miR-499-5p	UUAAGACUUGCAGUGAUGUUU	2223	chrUn_7	-	18228415	18228495
424	omy-miR-499a-5p	UUAAGACUUGUAGUGAUGUUU	6664	chrUn_17	+	42442524	42442583
425	omy-mir-499-3p	AGGACACAUGAACAUC	2154	0	0	0	0
425	omy-mir-499-3p	AGGACACAUGAACAUCG	1863	0	0	0	0
426	omy-miR-551-3p	GCGACCCAUACUUGGUUUCAG	26	0	0	0	0
426	omy-miR-551-3p	GCGACCCAUCCUUGGUUUCUGU	125	chrUn	+	962874848	962874947
426	omy-miR-551-3p	GCGACCCAUCCUUGGUUUCUG	135	chrUn_24	-	1359395	1359452
427	omy-miR-722-3p	UUUUGCAGAAACGUUUCAGAUU	61	chrUn	+	48480687	48480778
428	omy-miR-723-5p	GGCAGCUUUGAAUGAUGUUACUUC	59	chrUn	-	626689567	626689626
428	omy-mir-723-5p	AAUGAUGUCACUUUU	416	0	0	0	0
429	omy-miR-724-5p	UUAAAGGGAAUUUGCGACUGUU	774	chrUn	+	718121799	718121883
429	omy-miR-724-5p	UAAAGGGAAUUUGCGACUGUU	1413	chrUn	+	718121799	718121883
430	omy-mir-724-1-5p	GCGACUGUUUAUCAAA	328	0	0	0	0
430	omy-mir-724-1-5p	GCGACUGUUUAUCAA	361	0	0	0	0
431	omy-miR-725-3p	UUCAGUCAUUGUUUCUGGUAGU	1171	chrUn_5	-	7305206	7305261
431	omy-miR-725-3p	UUCAGUCACUGUUUCUGGUAGU	1172	chrUn_5	-	7305206	7305261
431	omy-miR-725-3p	UUCAGUCAUUGUUUCUGGUAGUU	1022	chrUn_5	-	7305149	7305251
431	omy-miR-725-3p	UUCAGUCAUUGUUUCUGGUAGUA	64	chrUn_5	-	7305149	7305251
432	omy-miR-725-5p	AGCUAGAAACCUUGCCUGAGAU	210	chrUn_5	-	7305206	7305261
432	omy-miR-725-5p	AGCUAGAAACCUUGCCUGAGA	210	chrUn_5	-	7305206	7305261
433	omy-miR-726-3p	UUCACUACUAGCAGAACUCGGA	28	chrUn	-	922271968	922272052
434	omy-miR-727-5p	UCAGUCUUCAAUUCCUCCCAGC	39	chrUn	-	485641401	485641492
435	omy-miR-728-3p	AUACUAAGUACACUACGUUUUC	98	chr_8	-	3421197	3421258
435	omy-miR-728-3p	AUACUAAGUACACUACGUUUUCC	14	chrUn	-	485638802	485638893
435	omy-miR-728-3p	AUACUAAGUACACUACGUUUUCU	84	chrUn	-	485638802	485638893
436	omy-miR-729-3p	AUGGGUAUGAUACGACCUGGGU	36	chrUn_21	-	1142197	1142287
436	omy-miR-729-3p	UAUGGGUAUGAUACGACCUGGG	37	chrUn_21	-	1142199	1142289
436	omy-miR-729-3p	UAUGGGUAUGAUACGAC	38	chrUn_21	-	1142255	1142311
436	omy-mir-729-3p	CCAUGAUACAUGGGUA	250	0	0	0	0
437	omy-miR-730a-3p	CACAGCGCCUGCAAUGUGGA	10	chrUn	-	648869980	648870040
438	omy-miR-730a-5p	UCCUCAUUGUGCAUGCUGUGU	14	chrUn	-	648869980	648870040
439	omy-miR-731-3p	AAUGACACGUUUUCUCCCGGAUUGCU	38	chrUn_9	+	28002347	28002398
439	omy-miR-731-3p	CACCGGGAAUUUCGUGUCAGCA	15	chrUn_9	+	28002373	28002435
439	omy-miR-731-3p	CCCCGGGAAUUUCGUGUCAGCA	40	chrUn_9	+	28002373	28002435
440	omy-miR-731-5p	AAUGACACGUUUUCUCCCGGAUU	489	chrUn_9	+	28002373	28002435
440	omy-miR-731-5p	AAUGACACGUUUUCUCCCGGAU	617	chrUn_9	+	28002373	28002435
440	omy-miR-731-5p	AAUGACACGUUUUCUCCCGGA	638	chrUn_9	+	28002373	28002435
441	omy-mir-731-5p	UUUUCCUCAAUGCCACU	297	0	0	0	0
442	omy-miR-733-5p	CUGGUUUAGCUCAGUGGUU	16	chrUn	+	58946429	58946501
443	omy-miR-734-3p	UAAAUGCUGCAGAAUUGUGCUU	43	chrUn	+	225086908	225086968
443	omy-miR-734-3p	UAAAUGCUGCAGAAUUGUGCUC	55	chrUn	+	225086908	225086968
443	omy-miR-734-3p	UAAAUGCUGCAGAAUUGUGA	16	chrUn	+	225086908	225086968
444	omy-miR-734-5p	GAACUAUUCUGCAACAUUUGU	70	chrUn	+	225086908	225086968
445	omy-mir-734-3p	GUGGAUCCUCUGGGG	57	0	0	0	0
446	omy-miR-737-3p	AAUCUCAACCUAAAGAAAAUA	13	chrUn	-	460321912	460321973
447	omy-miR-1306-5p	CCACCUCCCCUGCAAACGUCCA	55	chrUn_6	-	10998423	10998491
447	omy-miR-1306-5p	ACCUCCCCUGCAAACGUCCAGU	25	chrUn_6	-	10998423	10998491
447	omy-miR-1306-5p	CCCCUGCAAACGUCCA	179	chrUn_6	-	10998423	10998491
448	omy-mir-1306-3p	UGGACGUUAGCUCUGGUGGUGA	23	chrUn_6	-	10998423	10998491
448	omy-mir-1306-3p	UGGACGUUGGCUCUGGUGGUGA	26	chrUn_6	-	10998423	10998491
448	omy-mir-1306-3p	GGGCACCACCACCACCACC	136	chrUn_14	-	38328	38353
449	omy-mir-1306-5p	GCAGGGCACCACCACC	20	0	0	0	0
449	omy-mir-1306-5p	GGGCACCACCACCACC	322	0	0	0	0
450	omy-miR-1388-3p	AUCUCAGGUUCGUCAGCCCAUG	25	chrUn	-	1087128384	1087128442
450	omy-miR-1388-3p	AUCUCAGGUUCGUCAGCCCAUGUC	17	chrUn	-	696090874	696090969
451	omy-miR-1388-5p	AGGACUGUCCAACUUGAGAAUG	260	chrUn	-	696090874	696090969
451	omy-miR-1388-5p	UGGACUGUCCAACCUGAGAAUG	25	chrUn	-	1087128422	1087128477
451	omy-miR-1388-5p	CUGGACUGUCCAACCUGAGAAU	14	chrUn	-	1087128423	1087128479
451	omy-miR-1388-5p	AGGACUGUCCAACCUGAGAGUGU	10	0	0	0	0
451	omy-mir-1388-5p	UAGGACUGUCCACCCUU	45	0	0	0	0
452	omy-miR-1444 -3p	UACAGUAUAGAUGAUGUACU	96	chrUn_2	+	9311758	9311831
452	omy-miR-1444 -3p	CUACAGUAUAGAUGAUGUACU	30	chrUn_2	+	9311758	9311831
452	omy-miR-1444 -3p	CUACAGUAUAGAUGAUGUAC	30	chrUn_2	+	9311758	9311831
453	omy-miR-1444 -5p	GGAUAUCAUCAUAUACUGUAAGU	1189	chrUn_2	+	9311758	9311831
454	omy-miR-1788-3p	CAGGCAGCUAAAGCAAGUCUU	10	chrUn_11	+	395971	396028
454	omy-miR-1788-3p	CAGGCAGCUAAAGCAAGUCU	25	chrUn_11	+	395971	396028
455	omy-miR-1788-5p	GGCUUGUUUUAAGUUGCCUGCG	14	chrUn_11	+	395971	396028
456	omy-mir-1788-3p	UAAAGCAUGUCUGGA	106	0	0	0	0
457	omy-miR-2184-3p	GCAUGUAGGCUCUUACAGUACA	20	chrUn	-	658020183	658020277
458	omy-miR-2184-5p	AACAGUAAGAGUUUAUGUGCU	67	chrUn	-	658020183	658020277
459	omy-mir-2184-3p	UGUCUUACUUGUAGG	1959	0	0	0	0
460	omy-miR-2187-5p	UUUAAUUAGUAUAGCCUGUUUA	15	chrUn_23	+	18033537	18033634
460	omy-miR-2187-5p	UUAAUUAGUAUAGCCUGUAUU	13	chrUn	-	354160999	354161061
461	omy-miR-2188-3p	GCUGUGUGAGGUCGGACCUAUC	4067	chrUn	-	320952448	320952536
462	omy-miR-2188-5p	AAGGUCCAACCUCACAUGUCCU	20451	chrUn	-	320952448	320952536
463	omy-miR-2189-3p	UUUGAAUCAGCUGUG	1097	0	0	0	0
464	omy-mir-2189-5p	ACAGCUGAUGAAACCAAG	25	0	0	0	0
465	omy-mir-2191-5p	UCUCACUUCUGCCAUG	37	0	0	0	0
466	omy-mir-2192-3p	AAUGGUGACUGAGGCU	12	0	0	0	0
467	omy-miR-3618-5p	GAUUUCCAAUAAUUGAGACAGU	70	chrUn_6	-	10998764	10998820
467	omy-miR-3618-5p	GAUUUCCAGUAAUUGAGACAGU	30	chrUn_6	-	10998764	10998820
468	omy-mir-3618-3p	UGUCUACAUUAAUGAAAAGAAC	115	chrUn_6	-	10998764	10998820
469	omy-miR-7132a-3p	UGAGAAGUUUGGAACAAGUAAA	23	chrUn	-	963810883	963810940
470	omy-miR-7132b-3p	UGAGGCGUUUAGAACAAGUUCA	253	chrUn_13	+	1646801	1646862
470	omy-miR-7132b-3p	UGAGGCGUUUAGAACAAGAUCA	157	chrUn_13	+	1646801	1646862
471	omy-miR-7132a-5p	GACUUGGUCAAAGCUCCUCAGU	115	chrUn	-	963810883	963810940
471	omy-miR-7132a-5p	GACUUGGUCAAAGCUCCUCAG	267	chrUn	-	963810883	963810940
472	omy-miR-7132b-5p	GACUUGGUCAAAGCUCCUCAGC	146	chrUn_13	+	1646801	1646862
472	omy-miR-7132b-5p	GACUUGGUCUAAGCUCCUCAGC	119	chrUn_13	+	1646801	1646862
473	omy-mir-7132-5p	GACUUGGUCUAAGCUCCUCAG	151	chrUn	-	963810893	963811000
473	omy-mir-7132-5p	GACUUGGUCUAAGCUCCUCA	157	chrUn	-	963810913	963810984
474	omy-mir-7145-3p	CAUACAUACAUACAUAC	43	0	0	0	0
475	omy-mir-7548-3p	UCGUGUUGCAUUCCU	119	0	0	0	0
476	omy-miR-7550-3p	UUCCGGCUCGAAGGACCA	1614	chrUn	-	724883672	724883750
476	omy-miR-7550-3p	AUCCUGCUCGAAGGACCA	44	chrUn	+	1104631811	1104631861
476	omy-miR-7550-3p	AUCCGGCUUGAAGGACCA	29	chrUn	+	31474904	31474981
476	omy-miR-7550-3p	UCGGCUCGAAGGACCA	20	chrUn_17	+	40416134	40416153
476	omy-miR-7550-3p	CCUGCUCGAAGGACCA	80	chrUn	+	1104631811	1104631861
477	omy-miR-7550-5p	AUCCGGCUCGAAGGACCA	4105	0	0	0	0
477	omy-miR-7550-5p	CUCCGGCUCGAAGGACCA	59	chrUn_28	-	12957055	12957118
477	omy-miR-7550-5p	AUUCGGCUCGAAGGACCA	11	chrUn_17	+	40416134	40416153
477	omy-miR-7550-5p	CCCGGCUCGAAGGACCA	27	chrUn_4	+	16509160	16509179
477	omy-miR-7550-5p	UCCUGCUCGAAGGACCA	71	chrUn_16	+	20973220	20973340
478	omy-mir-7550-3p	GAGAUAGCUGGUUCU	146	0	0	0	0
479	omy-miR-7551-3p	GGGGCCUGAGUCCUUCUGA	17341	chrUn	+	637473748	637473783
479	omy-miR-7551-3p	GGGGGCCUGAGUCCUUCUGA	8596	chrUn	+	637473748	637473783
479	omy-miR-7551-3p	GGGCCUGAGUCCUUCUGA	22275	chrUn	-	3977308	3977349
479	omy-miR-7551-3p	CCUGAGUCCUUCUGA	28083	0	0	0	0
480	omy-mir-7551-5p	GACGGAUGGCAUAAC	41	0	0	0	0
480	omy-mir-7551-5p	GGGGGCCUGAGUCCU	21449	chrUn	+	637473748	637473783
480	omy-mir-7551-5p	GGGGGCCUGAGUCCUU	15794	chrUn	+	637473748	637473783
481	omy-miR-7552a-2-3p	AAAUUCCCCUUAAUUGUUUGGC	11	chrUn_20	-	6801091	6801153
482	omy-mir-7555-5p	AGGACGUAGCCAUGU	13	0	0	0	0
483	omy-mir-7560-3p	UUUAGUUUCCUGAGG	131	0	0	0	0
484	omy-mir-7568-5p	UGUCUGUCUGUCUGUCUG	403	0	0	0	0
484	omy-mir-7568-5p	CUGUCUGUCUGUCUGUC	508	0	0	0	0
484	omy-mir-7568-5p	CUCUCUGUCUGUCUG	33	0	0	0	0
485	omy-mir-7577-3p	UUUUUCCGAUUACAGUG	35	0	0	0	0
486	omy-mir-7641-3p	AGGGUCGGGUCUGGUU	16	chrUn	-	1103715548	1103715609
486	omy-mir-7641-3p	CAGGGUCGGGCUUGGUUA	84	chrUn	+	308518379	308518442
486	omy-mir-7641-3p	CAGGGUCGGGCCUGU	2091	chrUn	-	1103715538	1103715599
486	omy-mir-7641-3p	UAGGGUCGGGCCUGGUU	78	0	0	0	0
486	omy-mir-7641-3p	AUGGUCGGGCCUGGUUA	32	0	0	0	0
486	omy-mir-7641-3p	GUCCGAUCUCGGAAGCUAAGCAGGGU	6268	chrUn	-	355469711	355469767
486	omy-mir-7641-3p	UCGUCCGAUCUCGGAAGCUAAGCAGGG	2553	chrUn	-	355469711	355469767
487	omy-mir-7641-5p	UCGGAAGCUAACCAGGGUCG	10	chrUn	-	1103715538	1103715599
487	omy-mir-7641-5p	CGCCUGAUCUCGUCCGAU	6854	chrUn	-	355469711	355469767
487	omy-mir-7641-5p	CGUCCGAUCUCGGAAGCUAAGC	5045	chrUn	-	355469711	355469767
487	omy-mir-7641-5p	UGAUCUCGGAAACUAAGC	15	chrUn	+	931020112	931020168
487	omy-mir-7641-5p	AACGCGCCCGAUCUCGUCUGAUCUCGGA	39	0	0	0	0
487	omy-mir-7641-5p	GAACGCGCCCGAUCUCGUCUGAUC	66	0	0	0	0
488	omy-mir-8156-5p	UGACUGUCCUGACUCUG	11	0	0	0	0
489	omy-miR-8159-5p	UCAGUAACUGGAAUCUGUCCCUGC	42	chrUn_10	+	6363468	6363528
489	omy-miR-8159-5p	UCAGUAACUGGAAUCUGUCCCUG	110	chrUn_10	+	6363468	6363528
490	omy-mir-8159-3p	GACACACUGUAGACCA	13	chrUn_10	+	6363468	6363528
491	omy-miR-8160-3p	CCAGCACUGGUGUUAUUGGGA	50	chrUn	+	1007807598	1007807655
492	omy-mir-8160-3p	CAACACUGGUGUUAUUA	28	chrUn	+	1007807598	1007807655
493	omy-miR-8161-3p	CCAGCGCUGGUGUUAUUGGGA	18	chrUn_17	+	16675485	16675542
494	omy-miR-8162-3p	AACAGAUCUGGGAUC	195	0	0	0	0
495	omy-mir-8162-3p	AACGGAUCUGGGACCAGG	11	0	0	0	0
496	omy-mir-8162-5p	CAGAUCUGUUUGUGCUGUC	4390	0	0	0	0
Note: Chromosome "0" means the unique sequence was mapped to miRBase, but not mapped to rainbow trout genome.

## Sheet: Table S2
Table S2. Novel miRNAs predicted from rainbow trout eggs of different quality
No.	miRNA	Sequence	Number of reads	Chromosome	Strand	Hairpin start	Hairpin end
1	omy-miR-nov-1-5p	UGUCAUCCAAUGGUUCUGUCCAGCAAU	233	chrUn	-	190014435	190014529
2	omy-miR-nov-2-5p	UCGGCAAACUGUGAGACUUGACC	13953	chrUn	+	215740496	215740552
3	omy-miR-nov-3-3p	UCUGUAUGUGAAUCUCUGUCUGC	59	chrUn	+	787297814	787297877
4	omy-miR-nov-4-5p	UGGCCAUGGCAGAACAUUGAUUUUGU	81	chrUn_6	+	28859405	28859499
5	omy-miR-nov-5-5p	UUGCUGGUUACAUGGUCUGUGA	240	chrUn_26	-	11204365	11204466
6	omy-miR-nov-6-3p	UAAAAACGGAAUGGAUUCAGCAGAGAUA	214	chr_27	-	1036590	1036679
7	omy-miR-nov-7-5p	UGUGCUGUAGGAAGUAAUUUAAUUGGU	93	chrUn_12	+	47019962	47020053
7	omy-miR-nov-7-5p	UGUAGGAAGUAAUUUAAUUGGUUGCA	99	chrUn_12	+	47019962	47020055
8	omy-miR-nov-8-3p	UAAGUGGAUUUAUGUGGAAGUC	59	chrUn	+	319996671	319996774
9	omy-miR-nov-9-3p	CCAGAUGGGAUGUAGAUAUUCA	30	chrUn_17	+	30026561	30026650
10	omy-miR-nov-10-3p	UAGAUCGGGAUGUGCUGGAGGAGCA	264	chrUn	+	622221459	622221543
11	omy-miR-nov-11-3p	UAGUAAACUAAUCCUAGAUCUGUG	212	chrUn_21	+	5824721	5824808
12	omy-miR-nov-12-3p	UAUUUUCUAGUAGAUGAGUGCAGAG	157	chrUn	-	28057266	28057327
12	omy-miR-nov-12-3p	UUUUCUAGUGGAUGAGUGCAGAG	174	chrUn_8	+	31235635	31235697
13	omy-miR-nov-13-5p	UGAACGUAGAAACAUAACCACCGUGU	208	chrUn	-	998093185	998093263
14	omy-miR-nov-14-3p	UUGUUCAUCUUGCCCAGGCAGAGA	245	chrUn	+	294065356	294065443
15	omy-miR-nov-15-5p	UAGUUGGAAGGUUUCUGGAAUUA	135	chrUn_21	+	15841740	15841833
16	omy-miR-nov-16-3p	UCUCGUUUCCAUGGCAACUCCACA	156	chrUn	+	101164121	101164190
17	omy-miR-nov-16-5p	UUCUAUAGUUGUCUUGGAGUUCUGG	380	chrUn	+	101164121	101164190
17	omy-miR-nov-16-5p	UUCUAUAGUUGUCUUGGAGUUCUGGC	130	chrUn	+	592446582	592446655
17	omy-miR-nov-16-5p	UAUAGUUGUCUUGGAGUUCUGGC	304	chrUn	+	476305693	476305766
18	omy-miR-nov-17-5p	UCAUUUUUCUUUGUUAGGUUGUGGUU	45	chrUn_16	+	37615302	37615360
19	omy-miR-nov-18-5p	UUGAAGUUGUAUCUGUUCUG	226	chrUn	+	760756758	760756855
20	omy-miR-nov-19-5p	UUACUUAUCCAGUCCGUAGGCUCGGU	97	chrUn	+	562352139	562352217
21	omy-miR-nov-20-5p	AGGGCUGUUUGGUAGAUACAA	60	chrUn	-	607910036	607910143
22	omy-miR-nov-21-3p	UUCGUAGUCACUCCUUGAUU	439	chrUn_26	+	6853863	6853942
23	omy-miR-nov-22-5p	UCGUAGAUCACUCAAUCGAUUCACU	36	chrUn_Sex	-	17055915	17055975
24	omy-miR-nov-23-5p	GACUGCACAUAUUUCUACUGU	109	chrUn	+	629051007	629051113
25	omy-miR-nov-24-5p	UUUUAUGUCUGCCGGUUUCUAUUGCCA	122	chrUn	+	684695622	684695743
26	omy-miR-nov-25-5p	UUCGACCUUUUGACUCAGCGAGCUCUGG	3303	chrUn	-	343030824	343030922
26	omy-miR-nov-25-5p	UCGACCUUUUGACUCAGCGAGCUCUGG	3645	chrUn	+	111506768	111506842
26	omy-miR-nov-25-5p	UUCGACCUUCUGGCUCAGCGGGCUCUGG	101	chrUn_8	+	34452678	34452744
27	omy-miR-nov-26-3p	AGUACCGAGCUUGAUCUGAGCCAAAAGG	33	chrUn_8	+	34452678	34452744
27	omy-miR-nov-26-3p	UCAGUACCGAGCUUGAUCUGAGCCAAA	52	chrUn	+	111506768	111506842
27	omy-miR-nov-26-3p	ACCAAGCUUGAUCUGAGCCAAAAGGCCGA	81	chrUn	+	111506768	111506842
27	omy-miR-nov-26-3p	UCGGUACCAAGCUUGAUCUGAGCCAAAA	420	chrUn	+	130799915	130800005
28	omy-miR-nov-26-5p	UUUUGACUCAGCGGGCUUUGGGGC	483	chrUn	+	130799915	130800005
29	omy-miR-nov-27-3p	UGUGGAAACUGGACAUCUGAGCAGCU	316	chrUn	+	344335894	344335954
30	omy-miR-nov-28-3p	UAAGUGGUCACAGGACAUGAGCAGAU	155	chrUn	+	730552878	730552954
31	omy-miR-nov-29-3p	CGUAGUUGGAUCUCGGGAUCGAGCU	6703	chrUn	-	245740500	245740589
31	omy-miR-nov-29-3p	CGUAGUUGGAUCUCGGGAUCGAGC	6712	chrUn	-	245740501	245740590
32	omy-miR-nov-30-3p	UCCCAGAAAGGAGAUUGUAGAGCGGUG	330	chrUn	+	517392833	517392921
33	omy-miR-nov-31-5p	UCCGGACGAAGACGGUGGAACUCCUGCA	1557	chrUn_18	+	4500520	4500600
33	omy-miR-nov-31-5p	UCCGGACGAAGACGGUGGAACUCCUGC	2304	chrUn_18	+	4500520	4500600
34	omy-miR-nov-32-3p	UAACCAAGUACUUGUAGUGACCAGACA	99	chrUn_12	-	43182938	43183020
34	omy-miR-nov-32-3p	UAACCAAGUACUCGUAGUGACCAGACA	76	chrUn	+	141955771	141955853
35	omy-miR-nov-32-5p	UCGUUGACGAAUGCCUGGAACACUGG	155	chrUn_12	-	43182938	43183020
36	omy-miR-nov-33-5p	UGACGAUACCUUUGGAACAAGA	117	chrUn	+	1018763515	1018763609
37	omy-miR-nov-34-3p	UGACGAAGAGGUAGAACAAGGAUC	238	chrUn	-	619233213	619233286
38	omy-miR-nov-35-5p	UCGGUGGUUUAGCCCCUUCGCGGAC	275	chrUn_23	+	7258203	7258281
38	omy-miR-nov-35-5p	UCGGUGGUUUAGCCCCUUCGCGGACA	186	chrUn	+	476398979	476399089
39	omy-miR-nov-36-3p	UUCGUCUGUAGGUGGAGAAGCGGA	101	chrUn_21	-	8208292	8208355
40	omy-miR-nov-37-3p	UUGGAUAUUUGGAUCAGCUGUG	47	chrUn_18	+	6525285	6525393
40	omy-miR-nov-37-3p	UGGAUAUUUGGAUCAGCUGUGU	120	chrUn_18	-	7265569	7265675
41	omy-miR-nov-38-5p	AAGGUGUGGAUAUAGAAUGACG	60	chrUn_17	+	13396936	13397040
42	omy-miR-nov-39-5p	UCUUUAGUAAUCUGGAUCUGAACAGU	382	chrUn	-	293479422	293479496
43	omy-miR-nov-40-3p	UUCGUAUUUGUCAAGCUGAGCCUUCGU	88	chrUn	+	299250850	299250917
44	omy-miR-nov-41-3p	UAUUGAAAAUGGCAUGGUCACCGA	867	chrUn	+	501006942	501007020
45	omy-miR-nov-41-5p	UAAUGUUGACUUGUAGUUCUCUGAACC	205	chrUn	-	1075354359	1075354452
45	omy-miR-nov-41-5p	UCACCGAUAAUGUUGGCUUGUAGUUCUC	82	chrUn	+	501006942	501007020
45	omy-miR-nov-41-5p	UCACCGAUAAUGUUGACUUGUAGUUCUC	151	chrUn	-	1075354359	1075354452
46	omy-miR-nov-42-5p	UCCAAGUCUUUAUUCAGUGUCAGU	108	chr_1	+	9341896	9341982
47	omy-miR-nov-43-3p	UAAGUGCUUUUCAUUAGGGUAG	40	chrUn_13	-	6314611	6314685
48	omy-miR-nov-44-3p	UUGUAGAGCAUGAACCUGGGUGU	346	chrUn	+	465981213	465981293
49	omy-miR-nov-45-3p	CACUGUAGAACGAUCACACCCAUGUGA	145	chrUn_13	+	10348239	10348339
50	omy-miR-nov-46-5p	UGAAUAGAGGUGCUGGUGUCAGAUAU	191	chrUn	-	635691421	635691499
51	omy-miR-nov-47-5p	UGGAAUAGCAGAACAGCAUAACAGUC	166	chrUn	-	562802990	562803066
51	omy-miR-nov-47-5p	UGGAAUAGCAGAACAGCAUAACGGUCC	266	chrUn	+	457297088	457297164
52	omy-miR-nov-48-5p	UGUGUGUUUAUUGUCAGGUACUGU	236	chrUn_8	+	33408322	33408406
52	omy-miR-nov-48-5p	UGUGUUUAUUGUCAGGUACUGUUUGG	354	chrUn	+	490396213	490396303
52	omy-miR-nov-48-5p	UGUGUUUAUUGUCACGUACUGUUUGGAGC	61	chrUn	-	94563105	94563164
53	omy-miR-nov-49-3p	GGUCUCCAAGGUGAACAGCCUCUGGCA	896	chrUn	+	519212343	519212461
54	omy-miR-nov-49-5p	GGGGAGAGGGUGUAAAUCUCGCGCC	2121	chrUn	+	519212343	519212461
55	omy-miR-nov-50-3p	ACUCGCUGAACAAUGAAUGCA	738	chrUn	+	593150662	593150746
56	omy-miR-nov-51-3p	AAACUGUUCUGAACGUUGAAUA	219	chrUn	-	504547018	504547123
57	omy-miR-nov-52-3p	AAAGCACUGAACACUGAAUACAAACUAU	98	chrUn	+	26921084	26921152
58	omy-miR-nov-53-3p	UAAAGAAAGCACUGAACACAAACU	190	chrUn	+	20150704	20150772
59	omy-miR-nov-54-5p	UUGAACAAGACUGAAUGCUACU	198	chrUn	+	774428511	774428588
60	omy-miR-nov-55-3p	AUACUGUACAUUUGUGAUUGAGU	79	chrUn	-	718030000	718030082
61	omy-miR-nov-56-3p	CGUGGGCUCUCGUUUGUGGUCUCGC	433	chrUn	-	241144297	241144406
62	omy-miR-nov-56-5p	AUCUCGUGGGCUCUCGUUUGUGG	16326	chrUn	-	241144297	241144406
63	omy-miR-nov-57-3p	UACAUUACUUCUCGUGCUUGUCGUUU	244	chrUn	-	1006494742	1006494832
63	omy-miR-nov-57-3p	UACAUUACUUCUCGUGCUUG	370	chrUn	-	1006494742	1006494832
64	omy-miR-nov-58-3p	UACUGUCACUGCAGGGAGCCU	196	chrUn_2	+	7175629	7175717
65	omy-miR-nov-59-3p	CAUUCAAGUCGGGUUUAACCAC	211	chrUn	-	970842193	970842271
66	omy-miR-nov-60-5p	GAACUUUGUGGACUGUGGAGU	26	chrUn	-	909596954	909597012
67	omy-miR-nov-61-3p	UAAAAGUGGGGCACUGUAAAGGC	112	chrUn	-	918925927	918926012
68	omy-miR-nov-62-3p	UGUAUGCCUGAAUUUGUUUGUCA	143	chrUn_3	+	17064289	17064375
69	omy-miR-nov-63-3p	UGUGGAGUCAAAUGCAGGAGAC	1973	chrUn_1	+	11527294	11527375
70	omy-miR-nov-64-3p	UGUGUUUGCUGUUCUACUCCAUUCCAUU	370	chrUn	+	1036871580	1036871681
70	omy-miR-nov-64-3p	UGUUUGCUGUUCUACUCCAUUCCAUU	528	chrUn_9	+	2693110	2693191
71	omy-miR-nov-65-5p	UUGGUUUGUCAAGAUCUCGUUCGGGA	80	chrUn_4	-	2671128	2671210
72	omy-miR-nov-66-3p	UUUUCCUGGACUGUUUCUCAGU	89	chrUn	+	1014417442	1014417546
73	omy-miR-nov-67-5p	UGGACAUGUUCUCUAGAUGCAGAGGA	1156	chrUn	+	290684419	290684497
73	omy-miR-nov-67-5p	UGGACAUGUUCUCUAGAUGCAGAGG	1275	chrUn	+	290684419	290684497
74	omy-miR-nov-68-3p	UGGUUUGAUUCUCCAACUGCUUUUGUU	305	chrUn	+	698602479	698602613
75	omy-miR-nov-68-5p	UAAACUUCGAUUUGGGUCUGGUCUGAGU	81	chrUn	+	698602479	698602613
76	omy-miR-nov-69-3p	GUUGUGGGACCUUUGGUGCUA	114	chrUn	+	744553799	744553882
77	omy-miR-nov-70-5p	GAUGCAGGAUAAGUUACAGUGC	76	chrUn_7	+	28399689	28399760
78	omy-miR-nov-71-3p	AAUGAGGGACCCUGAUCCUAGAU	373	chrUn_16	-	31435382	31435467
79	omy-miR-nov-71-5p	UCUAUUUGUGCUGGUCUAGG	41	chrUn_16	-	31435382	31435467
80	omy-miR-nov-72-3p	UGCUUCCUUCUACAGGCCCCUGGCAGC	543	chrUn	+	912755908	912755983
81	omy-miR-nov-72-5p	UGACUCGUUUUGCUACCAGCAGGUUG	175	chrUn	+	912755908	912755983
81	omy-miR-nov-72-5p	UGGACAUGACUCGUUUUGCUACCAGCAGG	86	chrUn	+	912755908	912755983
82	omy-miR-nov-73-3p	UGAUCCAAGAGUAAAUGUUGCUGUUUU	97	chrUn	-	638571788	638571862
83	omy-miR-nov-74-3p	UGUCUAGUUCUGUUUUUCUUGCUGAGA	506	chrUn_12	-	18552689	18552764
84	omy-miR-nov-75-5p	UGUGCUGUUUUACGAACUCUUU	60	chrUn_Sex	+	284288	284378
85	omy-miR-nov-76-3p	UGUUUCGGUUUAGUAAUUGGUGCAGA	116	chrUn	-	471199714	471199788
86	omy-miR-nov-77-3p	GAAUGAUUAGAGGUCUUGGGGC	39702	chrUn	+	155802221	155802362
86	omy-miR-nov-77-3p	AAGCGAAUGAUUAGAGGUCUUGGGGC	13639	chrUn	+	155802221	155802362
87	omy-miR-nov-78-5p	UGCCAUAGUCCGAAAUGAUGGGUCUUC	155	chrUn	+	698601152	698601234
88	omy-miR-nov-79-5p	UUGGCGUUAUUGUCUGUAGGUGCUGGA	1189	chrUn	+	72398714	72398800
89	omy-miR-nov-80-3p	UUUUGGUAAUUUUGUGUCC	80	chrUn	+	146314707	146314768
90	omy-miR-nov-81-3p	ACUAUAUAUGGAGUAGGCUGUC	298	chrUn	-	103686771	103686858
91	omy-miR-nov-81-5p	AUGGCUGUGCUUCAAAUGG	329	chrUn	-	103686771	103686858
92	omy-miR-nov-82-5p	CAGCUUACCACUUAGAAUGCA	104	chrUn_27	-	15580597	15580701
93	omy-miR-nov-83-5p	CAUGUGCUUUAUCCAAUUCCCC	137	chrUn_17	+	26609836	26609922
94	omy-miR-nov-84-3p	UUAGAUAUACUGUAGGCCUACUGAAGG	84	chrUn	-	458409525	458409587
94	omy-miR-nov-84-3p	UAGAUAUACUGUAGGCCUACUGAAGG	293	chrUn	-	458409524	458409586
95	omy-miR-nov-85-3p	UCUCGCAAGGGGCUGCUUAUGGGGG	10766	chrUn_28	+	3788398	3788525
95	omy-miR-nov-85-3p	UCUCGCAAGGGGCUGCUUAUGGGGGUU	7731	chrUn	+	29939459	29939596
96	omy-miR-nov-86-5p	UUCGCUUACGGCCAUACCAGCCUGA	176	chrUn	+	829217375	829217462
97	omy-miR-nov-87-3p	UUCUUCAGGACUAUGCUUAAUUG	439	chrUn	-	24419605	24419701
97	omy-miR-nov-87-3p	UUCUUCAGGACUAUGCUUAAUU	1641	chrUn	-	24419606	24419702
98	omy-miR-nov-87-5p	AUUUAAGCCUAAUCCUGGAAUGA	372	chrUn	-	24419606	24419702
99	omy-miR-nov-88-5p	AAACCAGACUGAACUGUGCUUA	244	chrUn	+	151306056	151306140
100	omy-miR-nov-89-3p	UAUUCGUAGUGACCAGUAGGCGUGU	179	chrUn	+	746701393	746701480
101	omy-miR-nov-90-5p	UAACAGUGACAGUAGGACCGGAGGC	1056	chrUn	-	266508624	266508694
102	omy-miR-nov-91-3p	UAGAGUACAAACAGACUGGGAC	144	chrUn	+	327010478	327010575
103	omy-miR-nov-92-3p	UGACAGUGACAAACAGAUCUGGGA	90	chrUn_3	+	27605392	27605471
104	omy-miR-nov-93-5p	UAGUCGUUCUCCCGCCGCUCGGCCGU	109	chrUn	-	853345714	853345783
105	omy-miR-nov-94-3p	UAAUCCAUGCGAUCCAUAACGGGC	240	chrUn	+	706032227	706032299
106	omy-miR-nov-95-5p	UGACUGUGAUGAACACUUAUCCCG	851	chrUn_29	-	18824338	18824430
107	omy-miR-nov-96-5p	AUGACUGGAUGGAUGAAAGCUA	32	chrUn	+	254702562	254702675
108	omy-miR-nov-97-3p	UGUCUUGUUAUCCUAGCUAUCCCGGUC	143	chrUn	+	947272694	947272777
109	omy-miR-nov-97-5p	UAAGAUCUAAGGUCUGGUUAGGGAACC	156	chrUn	+	947272694	947272777
110	omy-miR-nov-98-3p	AGGACUACUAGGCCAUGGUCGGCGGC	176	chrUn	+	927267311	927267373
111	omy-miR-nov-99-3p	CAGCACAAGCAGAUCUGGGGUCCA	122	chrUn	-	532579191	532579271
111	omy-miR-nov-99-3p	CAGCACAAGCAGAUCUGGGGUCC	218	chrUn	-	532579192	532579272
112	omy-miR-nov-100-3p	GCUAAAGCACAUACUGAUCUG	44	chrUn_1	-	38671521	38671612
113	omy-miR-nov-101-3p	GCGACCCACUCAUGAUUUCAGA	74	chrUn_7	-	24447934	24448013
114	omy-miR-nov-102-3p	UGAUAUAUUACUGUGACUGUCA	3455	chrUn	-	213987297	213987425
115	omy-miR-nov-102-5p	ACUGUCACUCUGAUAUAUUACU	3790	chrUn	-	213987297	213987425
116	omy-miR-nov-103-5p	UAGCCACUGUUAUUAUUCUGUC	73	chrUn	-	371717263	371717366
117	omy-miR-nov-104-5p	UAUUGGAAGGAGAAGCACUGAGACGG	260	chrUn_8	+	34586295	34586366
118	omy-miR-nov-105-5p	UGGUAAGGAUCUGUCUCUGCUUCGUA	3497	chrUn	+	1093452168	1093452229
118	omy-miR-nov-105-5p	UUGGUAAGGAUCUGUCUCUGCUUCGU	3411	chrUn	+	855623317	855623376
118	omy-miR-nov-105-5p	UUGGUAAGGAUCUGUCUCUGCUUCGUA	3186	chrUn	+	855623317	855623376
118	omy-miR-nov-105-5p	UUGGUAAGGAUCUGUCUCUGCU	4200	chrUn	+	855623317	855623376
119	omy-miR-nov-106-3p	UCUGUCUCUCUGUCGGCUGUC	132	chrUn_3	-	14552467	14552555
120	omy-miR-nov-107-5p	GUUUUUGAGUCUGUCAUCUCUGU	320	chrUn	-	78937353	78937426
121	omy-miR-nov-108-3p	UGUUGUCAGGGAAAAACAUGAAGAGG	405	chrUn_17	+	29067626	29067695
122	omy-miR-nov-109-3p	UUGGCUGCUCUGUCCCCCUUUU	350	chrUn	+	318994927	318994984
122	omy-miR-nov-109-3p	UUGGCUGCUCUGUCCCCCCA	516	chrUn	+	318994927	318994984
123	omy-miR-nov-109-5p	GGGGGCAGAGCAGUCAGCC	82	chrUn	+	318994927	318994984
124	omy-miR-nov-110-3p	AGUGCCUUAGAGAUCCUGGUUCC	115	chrUn	-	220145172	220145244
125	omy-miR-nov-111-3p	UCCACAGUAUCUGCACCUCCUCGUGC	642	chrUn	-	1097465195	1097465273
126	omy-miR-nov-112-5p	GCUUCUGUAGAGCAAGUUGAAGAUCA	23	chr_16	+	180602	180667
127	omy-miR-nov-113-5p	UACUCAGUGGUUCAGAUGGCAAGAAC	543	chrUn	+	1071793352	1071793441
128	omy-miR-nov-114-5p	UGCCUAAGUAUGAUCCCAAUCAGAGA	38	chr_29	-	8469	8540
129	omy-miR-nov-115-3p	UACUUAAGUAUGAUUGUCAAUCAGGGA	120	chrUn_29	-	9974102	9974233
130	omy-miR-nov-116-5p	UCCGUUAUCUCCCCUUCUGU	1038	chrUn_16	-	37596700	37596778
131	omy-miR-nov-117-3p	GUCCCGGGGACCAGAACCAUU	119	chr_12	-	4145327	4145411
131	omy-miR-nov-117-3p	UUCCCGGGGACCAGAACCAUUCA	31	chr_12	-	4145327	4145411
132	omy-miR-nov-118-3p	UACUGAAACAGCGUCGGAGACUGCCAACA	138	chrUn_3	+	9197246	9197327
133	omy-miR-nov-119-5p	UGAACUGCUCUCUGUACUGACU	847	chrUn	-	950694039	950694143
134	omy-miR-nov-120-3p	UUGGCUGAAGCAUAUACUGAUCU	400	chrUn_15	+	8418565	8418658
135	omy-miR-nov-121-3p	UAUAGACUCCACCAUGAAGUUGACGGC	411	chrUn	+	1039157579	1039157666
136	omy-miR-nov-122-3p	UAGGACCUACCAUAGCAGCUGA	467	chrUn	+	536709260	536709331
137	omy-miR-nov-123-3p	UUCGAGCUGCAUCAGGGCUACCCUCC	123	chrUn_15	+	18909003	18909087
138	omy-miR-nov-123-5p	UCGGAAGAGGAAGUUAUGAUGUAGGUC	5225	chrUn_15	+	18909003	18909087
139	omy-miR-nov-124-5p	UACGGACUGAGUCGAGGAAACUGU	642	chrUn	+	177099187	177099297
139	omy-miR-nov-124-5p	UCUACGGACUGAGUCGAGGAAACUGU	102	chrUn	+	177099187	177099297
139	omy-miR-nov-124-5p	UACGGACUGAGUCGAGGAAAC	721	chrUn	+	177099189	177099294
140	omy-miR-nov-125-3p	UUCUCUUUGAUCCUCCUCAGACUCUC	315	chrUn	+	613977730	613977825
141	omy-miR-nov-125-5p	UGAGUUCUAUUGAGGUCAGG	456	chrUn	+	613977730	613977825
142	omy-miR-nov-126-5p	UGUAUCCCCCUGAGACUGAGACU	70	chrUn_3	-	23036143	23036240
143	omy-miR-nov-127-3p	UAUUGUUUCUCUUACCAGCCAUCCACG	82	chrUn	+	583211957	583212045
144	omy-miR-nov-128-3p	UGUUAUUGUUUCUCUUACCAGCCAUC	994	chrUn	+	98441154	98441244
145	omy-miR-nov-129-3p	UGAGGUUUACUUAGUAUUUUGCUGGU	213	chrUn	-	718826900	718826976
146	omy-miR-nov-129-5p	UCAAAUAUUUUAUACUUUUACCACUGA	73	chrUn	-	718826900	718826976
147	omy-miR-nov-130-3p	UGAAGUUUAAAGUAUAACUCUGACU	133	chrUn_29	+	30513183	30513243
148	omy-miR-nov-131-5p	ACCAAACUGACAUGCUCCGUGU	188	chrUn	-	219716841	219716946
148	omy-miR-nov-131-5p	AGACCAAACUGACAUGCUCCGU	44	chrUn	-	219716845	219716950
149	omy-miR-nov-132-3p	CUAAUAGGGAACGUGAGCU	6348	chrUn_22	+	18157185	18157276
150	omy-miR-nov-133-3p	GCUUCUCUGUUCGCUCUCUGGGA	106	chrUn_13	+	7733934	7733997
150	omy-miR-nov-133-3p	GCUUCUCUGUUCGCUCUCUGGG	170	chrUn_13	+	7733934	7733997
151	omy-miR-nov-134-5p	GUUGAACUCUUCCUGCUUUUUU	49	chrUn_10	-	10859101	10859196
152	omy-miR-nov-135-3p	UAACAUCGUUCAGCAGGAUCUGAAUC	41	chrUn_16	-	37639818	37639909
153	omy-miR-nov-136-5p	UGUUCAUGGCUAACGAUCCGGCAGG	124	chrUn	+	188078237	188078299
153	omy-miR-nov-136-5p	UGUUCAUGGCUAACGAUCCGGCAG	267	chr_15	+	2669025	2669098
153	omy-miR-nov-136-5p	UACUGUUCAUGGCUAACGAUCCGGCA	468	chrUn	+	188078237	188078299
154	omy-miR-nov-137-3p	UCAAGUCUGAACACACAAUAGU	53	chrUn_24	+	8014680	8014753
155	omy-miR-nov-138-3p	UGAUUGAGAAACGUACUAGGCUGAAC	91	chrUn	-	447033109	447033189
155	omy-miR-nov-138-3p	UGAUUGAGAAACGUACUAGGCUGAACU	91	chrUn	-	447033108	447033189
155	omy-miR-nov-138-3p	UGAUUGAGAACCAUACUAGGACAGAAGGA	392	chrUn	+	961409669	961409748
156	omy-miR-nov-139-5p	UGUAACGGUUUUCCUUCUCUUCUGAGG	82	chrUn_Sex	-	14309785	14309882
157	omy-miR-nov-140-3p	UGUCGAAACGUUGGAUGUUACAU	99	chrUn	-	1006808681	1006808783
158	omy-miR-nov-141-5p	UUCUCUUGAAACUGGCUCU	7136	chrUn	+	261058260	261058318
159	omy-miR-nov-142-3p	UUGAUUAGUUUGCAUCUCUGAAUUGGA	44	chrUn_28	+	19430829	19430902
160	omy-miR-nov-143-3p	ACUACGUUGGGAAUUGGAUGCC	52	chrUn	-	1038496327	1038496418
161	omy-miR-nov-144-5p	AGCGUGAAGUUGAACCUUGUGAAGAG	80	chrUn	+	596048136	596048241
162	omy-miR-nov-145-5p	UUUGAUUGUUGAAGUGACCUUGAUA	444	chrUn	+	72522602	72522681
163	omy-miR-nov-146-5p	CAGGAUUAAUAGAAUGAAUAGA	1176	chrUn	-	249782710	249782771
164	omy-miR-nov-147-3p	UAACGAUUCUUCACUGUUAUGUCAUU	259	chrUn	+	242451467	242451570
165	omy-miR-nov-148-5p	UCCAGGACGUCUGACUGUUGUCG	40	chrUn	+	180571407	180571492
166	omy-miR-nov-149-3p	UUUAUCUACUCUGACCUUCUUCCAUC	1392	chrUn	-	240632925	240633015
167	omy-miR-nov-149-5p	AACCAAUUUAUCUACUCUGACCUUCU	2816	chrUn_Sex	+	11009573	11009685
168	omy-miR-nov-150-3p	UGAAUUUACAUUUUUGUUUCUGACAUC	72	chrUn	-	977202930	977203018
169	omy-miR-nov-151-3p	UGAGAUUUCUGAACCAAGUUCUUGU	100	chrUn_11	+	12037788	12037859
170	omy-miR-nov-152-5p	UUAGAGGAAUUGAUAGGCCUGUUCAGU	402	chrUn_5	-	13307561	13307637
171	omy-miR-nov-153-5p	AACCCAAACAAAAUCAUUGACU	162	chrUn	+	375164565	375164666
172	omy-miR-nov-154-5p	CACAAGGACAAAGCAUCUGCUGGGCUGU	36	chrUn	+	93622162	93622236
173	omy-miR-nov-155-5p	GCGGGUCGGGUAGGGUAGGGG	3136	chrUn	+	656366855	656366948
174	omy-miR-nov-156-5p	UAAAGCAUCGUGGCACUAAGA	57	chrUn	+	1075231037	1075231134
175	omy-miR-nov-157-5p	UAAAGCAUCGUAGCACUAAGA	38	chrUn	-	186795526	186795610
176	omy-miR-nov-158-5p	UGACAAACUUGCCUGAUUCAAU	49	chrUn	+	1031573051	1031573148
177	omy-miR-nov-159-5p	UGUGGCGACAAACACUGACACGGAAGAA	37	chrUn_29	-	9974102	9974233
178	omy-miR-nov-160-5p	CAACAUCUCGAACUUUGUAGAAUACGGU	181	chrUn	+	142756415	142756486
179	omy-miR-nov-161-3p	UCAUGACGUCGUAGUAGCACAACACU	443	chrUn	+	729539386	729539464
180	omy-miR-nov-162-5p	UCUUCAUACCACUGAAAUCUG	124	chrUn	-	267391789	267391878
181	omy-miR-nov-163-5p	UGAAAGAUACAUUUGAACAAUU	65	chrUn_29	-	29053399	29053485
182	omy-miR-nov-164-3p	UUGUAUGGCUUUGAAACUCGUCUUGAGG	72	chrUn	-	1094445911	1094445999
183	omy-miR-nov-165-3p	UGAACUAUUGAGGACACGGU	939	chrUn	+	353307697	353307792
183	omy-miR-nov-165-3p	UUUGAACUAUUGAGGACACGGU	741	chrUn	+	182290340	182290412
184	omy-miR-nov-166-5p	AUAGCCAUUGGCUGCGUCUCACU	41	chrUn	+	649349990	649350106
185	omy-miR-nov-167-5p	GGGAUUGUGACAAGCCUAAGACGUGCCA	71	chrUn_15	+	4248422	4248503
185	omy-miR-nov-167-5p	GGGAUUGUGACAAGCCUAAGACGUGCC	160	chrUn_15	+	4248422	4248503
186	omy-miR-nov-168-3p	UAAAGUUCAAGUUGUAGGA	803	chrUn_7	-	21834235	21834299
187	omy-miR-nov-169-3p	UGGAGAUGCGGCUCUGUUGGAAU	493	chrUn	+	757608683	757608793
188	omy-miR-nov-170-5p	UGUCAUCGGAUCUUAGAAUGUGCCAAU	53	chrUn	+	298299217	298299300
189	omy-miR-nov-171-3p	UACAUUGGUGUUCCGGUGCGGGGAGU	329	chrUn	+	869829003	869829061
190	omy-miR-nov-171-5p	UCCAGCCGUACUGUCUCACCA	320	chrUn	+	869829003	869829061
190	omy-miR-nov-171-5p	CAGCCGUACUGUCUCACCAAGU	245	chrUn	+	869829003	869829061
191	omy-miR-nov-172-3p	UGACUUUUUAGAGCUUGCUGCAGCU	104	chrUn	-	121225551	121225635
192	omy-miR-nov-173-3p	UGCUCCUCAAAGCGACUGUCUUGCUC	47	chrUn	-	751631077	751631170
193	omy-miR-nov-173-5p	UGCUAUAACUCUCUUAGGAACCGGAAGC	285	chrUn	+	535498072	535498171
194	omy-miR-nov-174-3p	UUAGUCAUAGGAGUUGCCUUGUUGUUGA	37	chrUn	+	150541521	150541608
195	omy-miR-nov-175-5p	UGGGAAGAGUAUGUGGAGAUAGACGGU	146	chrUn	+	117184362	117184473
196	omy-miR-nov-176-3p	UGGGAGUAGGAUCGAUGGACCGGU	87	chrUn	+	798681739	798681818
197	omy-miR-nov-177-3p	UUUAGACUUUUGGAGACUUGAGAAGA	263	chrUn_7	+	28394165	28394239
198	omy-miR-nov-178-5p	UUGGAGGAUUGAGAAGGUGUAGCAGCUU	715	chrUn	+	167996639	167996708
199	omy-miR-nov-179-3p	UUUGAGUAUCUGAUUAUUGACUGUGUGG	625	chrUn	+	212523807	212523879
199	omy-miR-nov-179-3p	UUUGAGUAUCUGAUUAUUGACUGUGU	1393	chrUn	+	212523807	212523879
200	omy-miR-nov-180-3p	ACUAUAAAGGAAAUGGGGAGC	1135	chrUn	+	269721485	269721576
200	omy-miR-nov-180-3p	ACUAUAAAGGAAAUGGGGAGCC	247	chrUn_10	-	3386482	3386570
201	omy-miR-nov-181-5p	AGAAGGCUCUGUAGACACAACG	249	chrUn	+	347163269	347163364
201	omy-miR-nov-181-5p	AAGGCUCUGUAGACACAACGUC	428	chrUn	+	347163269	347163364
202	omy-miR-nov-182-3p	CAUUGUAGACUAGUAAGAACUCAAAAU	63	chrUn	+	904752995	904753067
203	omy-miR-nov-183-3p	CCCUCAGCUGUAGUAUAUUGGC	102	chrUn	-	641258507	641258602
204	omy-miR-nov-184-3p	UAGUAGUAGAGCUCAUCCGGAUUGUU	71	chrUn	+	42285884	42285957
204	omy-miR-nov-184-3p	UAGUAGUAGAGCUCAUCAGGAUUGUU	168	chrUn	+	42285884	42285957
205	omy-miR-nov-185-5p	UGCUUUCUUGUAGUUGUAUCUUUGCUU	321	chrUn	-	563248603	563248731
206	omy-miR-nov-186-3p	UUAAUGUAAACCUUGGAUUA	338	chrUn	-	622921128	622921213
207	omy-miR-nov-187-3p	UUAUAAGUAGUAUGCUAGUAUGG	116	chrUn_21	-	11186988	11187072
208	omy-miR-nov-188-5p	GUCAACAGUAUACUGCUCUCUCAUCC	51	chrUn	-	474781235	474781308
209	omy-miR-nov-189-3p	UAGUUGUACAACACGGUAGACUUUGU	141	chrUn_10	-	30922649	30922739
210	omy-miR-nov-190-5p	UGUUAAAUGUGGUAUUGUAGAAU	419	chrUn	-	792572931	792573024
211	omy-miR-nov-191-5p	CGCGGAUCUCCCCAGCUACGGUGCU	5998	chrUn_14	+	15560934	15561007
212	omy-miR-nov-192-5p	AAGCCCUGGUAGCUCGCCGUGA	47	chrUn	+	1055910884	1055910955
213	omy-miR-nov-193-5p	UAGAAUGUUGAGACGAUGUCCUGGGCA	92	chr_15	+	3873077	3873159
214	omy-miR-nov-194-5p	UGUAACUAGGAAGCUGCCUUUGCA	424	chrUn	+	345677158	345677240
215	omy-miR-nov-195-5p	UGUGCCGAUCAUCCUCUGUAGA	83	chrUn	+	72383201	72383309
216	omy-miR-nov-196-3p	AACGGCACAAUAGACCUGGGACC	706	chrUn	-	334548753	334548832
217	omy-miR-nov-197-5p	CAAGAGCACAGUCGGUUUUAUCCUUU	329	chrUn	+	950693330	950693393
218	omy-miR-nov-198-3p	AAAUGACAAAGAACAAUGACC	40	chrUn_10	-	2502462	2502566
219	omy-miR-nov-199-5p	AUCAAAUAUCAUACCCACCUCU	43	chrUn_27	-	5285282	5285395
220	omy-miR-nov-200-3p	UAUGAGGAUAUGACGGAGCUGAGCUACU	325	chrUn_19	-	3284896	3284973
221	omy-miR-nov-201-5p	UCUCACCGCAACAAUUAGAACUGGAUU	91	chrUn	-	718834655	718834771
222	omy-miR-nov-202-5p	GGAACUCUGUAUCUUUUGUCGUG	115	chrUn	-	103685021	103685105
223	omy-miR-nov-203-5p	UAUGAGAACUCACAAAGGAGA	3204	chrUn	-	431573538	431573633
224	omy-miR-nov-204-3p	UGAAAUGAGACGCUCGGUGUUGUAUGGCC	58	chrUn_1	+	20874538	20874626
225	omy-miR-nov-205-5p	UGUCUGUAUUCCGGCUUGUUCGUCUUGG	167	chrUn	+	767755093	767755176
226	omy-miR-nov-206-3p	AACAGAGGGUGAACCUGAUCCU	1059	chrUn	-	91484765	91484858
227	omy-miR-nov-207-3p	ACAUAGACAAGGCAGACCUGAU	110	chrUn_Sex	-	11478305	11478390
228	omy-miR-nov-208-5p	GUGCGACACCCGACAGAGGU	131	chrUn	-	380389936	380390016
229	omy-miR-nov-209-3p	UAAAUCGGAACCGGGUGAAGAACA	2406	chrUn_1	-	862596	862701
230	omy-miR-nov-210-3p	UUCUCUUUGAUCCUCCUCAGACUCUCC	192	chrUn	-	189842855	189842950
231	omy-miR-nov-211-5p	AACGUACGUGUUGAUCCCUCGACUGU	264	chrUn	+	1058035633	1058035727
232	omy-miR-nov-212-3p	UAAAUUUACGGACGCACAGAGC	105	chrUn_18	+	14673127	14673219
233	omy-miR-nov-213-3p	UAGGGUGCGUGGACUUUUAUCUGUU	55	chrUn	-	803795089	803795165
234	omy-miR-nov-214-3p	UCCAGACAGACAGGAACCUCUGA	117	chrUn	-	898639562	898639663
235	omy-miR-nov-215-5p	UGAGUCGGUGAACUGCACAUGU	118	chrUn_4	-	31375173	31375241
236	omy-miR-nov-216-3p	UGUGAACCGGACCUUGCAGAAUCUUGU	1390	chrUn	+	142756415	142756486
237	omy-miR-nov-217-5p	UCGAAGGCUGAAGACAUAAGAGGAAG	339	chrUn	+	242451467	242451570
237	omy-miR-nov-217-5p	UCGAAGGCUGAAGACAUAAGAGGA	510	chrUn	+	246427564	246427665
237	omy-miR-nov-217-5p	UCUCGAAGGCUGAAGACAUAAGAGG	173	chrUn	+	738538688	738538788
238	omy-miR-nov-218-3p	ACCUUGUUUAUUGCAGCAAACA	537	chrUn	+	384998105	384998189
239	omy-miR-nov-219-5p	UAGUCCUGACAUAAGAGCA	1364	chrUn_29	+	32207711	32207801
240	omy-miR-nov-220-5p	ACGCAUCUAACUUUGAACUUUA	92	chrUn	-	139930162	139930246
241	omy-miR-nov-221-5p	UCAGAUCAAAAGACACUUUGUCAGGGA	1786	chrUn	+	1039674053	1039674137
242	omy-miR-nov-222-3p	AUCUCUGGCGGGUUAGCAC	333	chrUn	-	380389936	380390016
243	omy-miR-nov-223-3p	CUGGACAUCAAGGAGGACUGGCA	205	chrUn	-	510886091	510886170
244	omy-miR-nov-224-5p	CGGCGGCGUCCGGUGAGCUCU	702	chrUn_Sex	+	21804396	21804483
244	omy-miR-nov-224-5p	GGCGGCGUCCGGUGAGCUCU	1171	chrUn_Sex	+	21804396	21804483
245	omy-miR-nov-225-3p	GUUUCUCUCAUUGUGACUGUCC	97	chrUn	+	147824295	147824385
246	omy-miR-nov-226-3p	CUGUUGGGCUGACGGUUUCAUU	65	chrUn	+	132951971	132952072
247	omy-miR-nov-227-3p	UGAUUUUCAUUCCAUCCCACCCAGGUC	668	chrUn	+	117184362	117184473
248	omy-miR-nov-228-3p	UAUAUAGGUAAUAGGAUAUCAU	98	chrUn_2	+	41800193	41800265
249	omy-miR-nov-229-5p	CUGGUAAUCUGAUGGUAUUGUAG	124	chrUn	-	165082815	165082924
250	omy-miR-nov-230-3p	GAGGACUUGAACUAAGUGGAAAAACU	102	chr_17	+	1285258	1285326
251	omy-miR-nov-231-5p	UGUCUUGAUUACCUGCUGCUUCCAUU	99	chrUn	-	29406197	29406268
252	omy-miR-nov-232-5p	CCCCAGAUCUGUGUGUUGUCU	1072	chrUn	-	334548753	334548832
253	omy-miR-nov-233-3p	AAGGAUUGGCUCUGAGGGCUGG	1031	chrUn	-	1064989165	1064989233
254	omy-miR-nov-234-5p	CCAAUUCCACUUAAACUCAGUC	80	chrUn	-	528660305	528660388
255	omy-miR-nov-235-5p	CUGACCGUCGGAAUGCCUAGG	443	chrUn	-	1069400125	1069400208
255	omy-miR-nov-235-5p	UGACCGUCGGAAUGCCUAGG	696	chrUn	-	1069400125	1069400208
255	omy-miR-nov-235-5p	GACCGUCAGAAUGCCUAGG	348	chrUn	-	1069400125	1069400208
256	omy-miR-nov-236-3p	UCUAUCAACACCAAUGGACU	151	chrUn_15	+	24883241	24883308
257	omy-miR-nov-237-3p	UCUUGGUUGGCUCACUCUGACUUGGC	115	chrUn	+	573701432	573701510
258	omy-miR-nov-238-5p	UGAGUACUUGUCUGACAUGCUUUGU	281	chrUn	+	63772079	63772164
259	omy-miR-nov-239-3p	UGAUCUCUAACUCACACUCUGACCU	1626	chrUn	+	1039674053	1039674137
260	omy-miR-nov-240-3p	UGGUUAGUACUCUGGCGACG	179	chrUn_10	+	13654651	13654707
261	omy-miR-nov-241-5p	UGUCAGGGGUACCUUCCCAACGGGUC	88	chrUn	-	360884101	360884157
262	omy-miR-nov-242-5p	UGUUUUCGCUCAUAAGCCUCAUCUAC	155	chrUn	+	812172436	812172516
263	omy-miR-nov-243-3p	UUGACCUAUCCAGUAGUGAAAGA	355	chrUn	+	833840921	833841016
264	omy-miR-nov-244-5p	UGUUGUUUUAAUAUAUCUUGUAC	232	chrUn	-	376484994	376485073
265	omy-miR-nov-245-3p	GAUCACGUGACUUGGAUCUGCU	264	chrUn	+	337111390	337111485
266	omy-miR-nov-245-5p	CAGAUCCAAGUCACGUGAUGU	86	chrUn	+	337111390	337111485
267	omy-miR-nov-246-3p	GAGCUGCUCGUAACGCCCCGGA	40	chrUn	-	475746296	475746384
268	omy-miR-nov-247-5p	NGGUACACUACUUUUGACCAGA	59	chrUn	-	292004977	292005072
269	omy-miR-nov-248-3p	GUGGACUAAAAAGGGAAUAGGU	83	chrUn_8	+	24355391	24355486
270	omy-miR-nov-16-3p	UUUCUCGUUUCCAUGGCAACUCCACA	56	chrUn	+	592446582	592446655
271	omy-miR-nov-249-3p	UCUGAUAGGAUGCUGGAGAUA	176	chrUn_22	-	3793249	3793347
272	omy-miR-nov-250-5p	UGUAACGGAUGUCUGAUGAAGAAGGA	99	chrUn	+	833627087	833627169
273	omy-miR-nov-251-3p	UCCCAGUCGACCUGCGAGCCCCAGU	196	chrUn	+	950695884	950695961
274	omy-miR-nov-252-3p	UGAUAACGUACCUGGGCUGCUCUGG	186	chrUn_22	+	7068974	7069032
275	omy-miR-nov-253-5p	UUCAGCUUUGGACAUUAGACC	74	chrUn	+	128447096	128447188
276	omy-miR-nov-254-3p	UGGAAUAGAGCACACCGGGCUAGAGU	79	chrUn_12	-	33395168	33395234
277	omy-miR-nov-255-3p	UACUCAUAAUGUCCACUGGCUGUGUC	260	chrUn_11	-	4992214	4992302
278	omy-miR-nov-256-3p	UACGGGCUUGAAGACUGGACGGUUU	269	chrUn_6	+	32354498	32354561
279	omy-miR-nov-257-5p	GCAGCAUCCAGCGGAUAGAAUGAGC	73	chrUn	-	775248268	775248328
280	omy-miR-nov-258-5p	UCGAUGGACUAGAAUGCAAAUCAGACA	45	chrUn_11	+	22458133	22458211
281	omy-miR-nov-259-3p	UGACUAAGCCCUGGAGAAGAGAAAGGA	20	chrUn	+	144898639	144898707
282	omy-miR-nov-260-5p	AGAUGAGGUCUUCAAGUUUCACU	42	chrUn	-	479838503	479838599
283	omy-miR-nov-261-3p	AGGGAUUGCAGAUAUAGAUUAGUG	115	chrUn	+	615053731	615053807
284	omy-miR-nov-262-5p	AGUACUCCUCCCAGCUUGU	394	chrUn	+	557764344	557764427
285	omy-miR-nov-263-5p	UAGGUAUCUGUGAAGAAA	44829	chrUn	-	549596465	549596571
286	omy-miR-nov-264-3p	UUAUGAAGAGGAGAGAUGAUGAUC	112	chr_15	+	2669025	2669098
287	omy-miR-nov-265-3p	UUGGUCACCAGUUAACUCUUGA	147	chrUn	+	490359813	490359897
288	omy-miR-nov-266-3p	UGGAUUGAGUGAAUGUUUUGGU	326	chrUn_29	-	31757789	31757874
289	omy-miR-nov-267-5p	UGUAGGUCAAAGAGGCUCUGUGAAAAC	109	chrUn	+	429534164	429534236
290	omy-miR-nov-268-3p	UCUCACAACCGAUGCGUUUUUC	94	chrUn	-	854951935	854952027
291	omy-miR-nov-269-3p	GUUCUAUACUGGUCAUCUCUCU	423	chrUn_12	+	7250796	7250882
292	omy-miR-nov-270-5p	UCGGAUAUCUCAGACUUCAGU	112	chrUn	-	858514398	858514484
293	omy-miR-nov-271-5p	AGGAAUUUCACCACCUCCAUCCGGAUC	53	chrUn	+	382906484	382906572
294	omy-miR-nov-272-5p	ACAAUCGGCUUAGUGUGACACU	292	chrUn_6	-	9325996	9326100
295	omy-miR-nov-273-3p	AUAACGGAUUACAUGAGCUUAU	34	chrUn	+	47601860	47601938
296	omy-miR-nov-274-3p	UCUGUAACUCUAGCCGUUU	72	chrUn	-	186016646	186016704
297	omy-miR-nov-275-5p	UCAUAGUGUCUUUUCAUGCUCCUCUGU	204	chrUn	+	902506769	902506847
298	omy-miR-nov-276-5p	CCGAAGUUUCCCUCAGGAUAGCUGGCGCU	466	chrUn	+	155802217	155802339
299	omy-miR-nov-277-5p	CACGGACCAAGGAGUCUAACGCA	3571	chrUn	+	117179921	117179991
300	omy-miR-nov-278-3p	UACAUUUUCUUUCAGGGGUAGA	86	chrUn_23	+	2016636	2016720
301	omy-miR-nov-279-5p	UCGACGCAAUCCCUCGCCUCGUGCUCAGC	139	chrUn	-	1097465195	1097465273
302	omy-miR-nov-280-5p	AGUGUGUAGGAUGGGGACA	153	chrUn	+	7450443	7450533
303	omy-miR-nov-281-5p	CAACGGGACUACUAACUACUGU	87	chrUn	+	189781527	189781599
304	omy-miR-nov-282-5p	UAGGACUAGGACAGUUAACAUA	199	chrUn	+	935202614	935202685
305	omy-miR-nov-283-3p	CGGGGCCGAGGACUUAGUAC	8139	chrUn_24	+	5189780	5189864
306	omy-miR-nov-284-5p	UACACGGCGGACUCAAAUAACC	94	chrUn	-	742750057	742750158

## Sheet: Table S3
Table S3. Differentially expressed miRNAs in D1PO vs. D14PO eggs (fold change greater than 3)
miRNA name	Sequence	D1PO nornalized read	D14PO nornalized read	D1PO/D14PO fold change*
omy-let-7a-4-3p	CTATACAGTCTATTGCCTTCCT	1571	255.667	6.14472
omy-let-7d-2-3p	TAAACAGTCCGGAGAAT	50	14.6667	3.40909
omy-let-7e-3p	TGTATGACCTCTATGTGT	298.333	89.3333	3.33955
omy-let-7g-3p	CTATACAGTCTACTGTCTTTCT	46	10.6667	4.3125
omy-mir-100-3p	TAGGTATCTGTCTGA	51.3333	16.3333	3.14286
omy-miR-107a-5p	AGCTTCTTTACAGTGTTGCCTT	40.5	13.3333	3.0375
omy-miR-10b-3p	ACAGATTCGATTCTAGGGGA	267.667	28	9.55952
omy-miR-10c-3p	CAAATTCGTATCTAGGGGAAT	325.333	0	>100
omy-mir-125c-5p	TCGTCAGGTCTTTTTCCAG	27.3333	0	>100
omy-miR-126-3p	TCGTACCGTGAGTAATAATGCA	13709.7	4289.67	3.19597
omy-miR-126b-5p	CATTATTACTTTTGGTACGCG	3550	462.667	7.67291
omy-miR-130c-5p	GCCCTTTTTCTGTTGTACTACT	44.3333	0	>100
omy-mir-132b-3p	TAACAATCTAAAGCCACGGTCG	40.5	4	10.125
omy-mir-137-3p	TTTGCTCCCGTCTCGACC	19	0	>100
omy-miR-139-5p	TCTACAGTGCACGTGTCTCCAGT	988.333	245.333	4.02853
omy-mir-143-2-3p	GATGAAGCACTGTAGCTCGGTAA	48.1667	0	>100
omy-mir-145-3p	TGGGCTGTGAAAAAA	51.3333	6.66667	7.7
omy-miR-145-5p	CGTCCAGTTTTCCCAGGAATCCCT	16607.7	1991.33	8.33997
omy-miR-146d-3p	CCCATGGAGCTCAGTTCTTAA	33.5	7.33333	4.56818
omy-mir-153c-5p	ATCAATAGGTCCCTGGT	22	2.33333	9.42857
omy-miR-1-5p	ACATACTTCTTTATATGCCCATA	122	45.1667	2.70111
omy-mir-17-1-3p	ACTGCAGTGAAGGCACTTGTAGC	222	0	>100
omy-miR-182-3p	GTGGTTCTAGACTTGCCAACT	22	5.33333	4.125
omy-miR-190a-3p	ACTATATATCAAACATATTCCT	48.1667	0	>100
omy-miR-190a-5p	TGATATGTTTGATATATTAGG	845	142.667	5.9229
omy-mir-193a-5p	TGGGTCTTTGCGGGCGAGATGAGTAG	105.667	0	>100
omy-miR-193b-3p	AACTGGCCCACAAAGTCCCGCT	4440.67	130	34.159
omy-miR-200c-3p	TAACACTGTCTGGTAATGATGTCA	27.3333	0	>100
omy-mir-203b-3p	GAAATGTTTAGGACCACTAGC	44.3333	0	>100
omy-miR-203c-3p	TTGAACTGTTAAGAACCACTGG	276.333	0	>100
omy-mir-204a-5p	CCTGTGGGCTTCCCAT	48.1667	0	>100
omy-mir-20a-1-5p	TCCAGTGATCCGAGTT	140.167	3.33333	42.05
omy-miR-21-3p	CGACAACAGTCTGTAGGCTGTC	75	12.3333	6.08108
omy-mir-214-3p	ACAGCAGGCACAGACAGGCAGTTT	453.5	49.8333	9.10033
omy-miR-214-3p	ACAGCAGGCACAGACAGGCAG	625.333	162	3.86008
omy-mir-218a-2-3p	AAACATGGTTCTGTCAAGCAC	46	0	>100
omy-miR-219-5p	TGATTGTCCAAACGCAATTCT	25	0	>100
omy-mir-221-5p	ACCTGGCATACAGTGTAGAATTCTGTG	944.667	282.333	3.34593
omy-miR-222-3p	AGCTACATCTGGCTACTGGGTCTCTTT	27.3333	0	>100
omy-miR-23a-3p	ATCACATTGCCAGGGATTTCCA	8256.67	2206.33	3.74226
omy-miR-23b-3p	ATCACATTGCCAGGGATTACC	7974.33	1884	4.23266
omy-mir-23b-5p	ATTTGTGACTGTAGAG	51.3333	1.66667	30.8
omy-miR-27e-3p	TTCACAGTGGCTAAGTTCTGTTT	114.333	0	>100
omy-miR-29a-5p	ACTGATTTCCTCTGGTGTTCA	22	2.33333	9.42857
omy-miR-301a-3p	CAGTGCAATGGTATTGTCAAAGC	169.667	49.8333	3.40468
omy-mir-301c-5p	TGTTCCATCGGCTGAAGC	19	2.33333	8.14286
omy-miR-30b-3p	TTTCAGTAGGGTGTTTGCTGC	36.3333	5.33333	6.8125
omy-miR-30c-3p	CGGGAGTGGGATGTTTGCGCTA	5.33333	2	2.66667
omy-miR-365-3p	TAATGCCCCTAAAAATCCTTAT	2884.67	558.333	5.16657
omy-mir-430a-18-5p	TATTCTCAAACTTTAAA	1166	306.667	3.80217
omy-miR-430a-5p	ACCCGAACACTAGCATTGACT	63.3333	19.3333	3.27586
omy-mir-430c-6-5p	TTCAAACCTTTTCCTTA	152.667	57	2.67836
omy-miR-455-3p	GCAGTCCATGGGCATATACACC	380.667	136	2.79902
omy-mir-462a-3p	CGGCACCTGGATGTGGATT	38.6667	6	6.44444
omy-miR-489-3p	TGACATCATATGTACGGCTGCT	50	10.6667	4.6875
omy-miR-499-5p	TTAAGACTTGCAGTGATGTTT	2581	165.667	15.5795
omy-miR-727-5p	TCAGTCTTCAATTCCTCCCAGC	25	9.66667	2.58621
omy-mir-7550-3p	GAGATAGCTGGTTCT	217.667	19.6667	11.0678
omy-mir-7568-5p	CTCTCTGTCTGTCTG	752.667	189.667	3.96837
omy-mir-7a-2-3p	CTGAGCAAAGAGAAC	167.333	42.3333	3.95276
omy-miR-92a-5p	AGGTTGGGCTAGGCAGCAATGC	38.6667	8	4.83333
omy-miR-99-5p	AACCCGTAGATCCGATCTTGT	29418.3	4883.67	6.02382
omy-miR-nov-112-5p	GCTTCTGTAGAGCAAGTTGAAGATCA	60.1667	0	>100
omy-miR-nov-118-3p	TACTGAAACAGCGTCGGAGACTGCCAACA	66.3333	23.6667	2.80282
omy-miR-nov-139-5p	TGTAACGGTTTTCCTTCTCTTCTGAGG	105.667	13.3333	7.925
omy-miR-nov-154-5p	CACAAGGACAAAGCATCTGCTGGGCTGT	78.6667	0	>100
omy-miR-nov-164-3p	TTGTATGGCTTTGAAACTCGTCTTGAGG	103.5	4	25.875
omy-miR-nov-191-5p	CGCGGATCTCCCCAGCTACGGTGCT	3985.67	1073.67	3.7122
omy-miR-nov-192-5p	AAGCCCTGGTAGCTCGCCGTGA	78.6667	5.33333	14.75
omy-miR-nov-200-3p	TATGAGGATATGACGGAGCTGAGCTACT	255.667	40.6667	6.28689
omy-miR-nov-204-3p	TGAAATGAGACGCTCGGTGTTGTATGGCC	29.3333	10.6667	2.75
omy-miR-nov-210-3p	TTCTCTTTGATCCTCCTCAGACTCTCC	197.333	36.6667	5.38182
omy-miR-nov-237-3p	TCTTGGTTGGCTCACTCTGACTTGGC	101.833	21.3333	4.77344
omy-miR-nov-259-3p	TGACTAAGCCCTGGAGAAGAGAAAGGA	53.6667	0	>100
omy-miR-nov-274-3p	TCTGTAACTCTAGCCGTTT	40.5	10.6667	3.79687
omy-miR-nov-276-5p	CCGAAGTTTCCCTCAGGATAGCTGGCGCT	716.333	29	24.7011
omy-miR-nov-29-3p	CGTAGTTGGATCTCGGGATCGAGC	4883.67	1120	4.36042
omy-miR-nov-43-3p	TAAGTGCTTTTCATTAGGGTAG	93.6667	0	>100
omy-miR-nov-4-5p	TGGCCATGGCAGAACATTGATTTTGT	66.3333	13.3333	4.975
omy-miR-nov-49-3p	GGTCTCCAAGGTGAACAGCCTCTGGCA	1228	40	30.7
omy-miR-nov-56-3p	CGTGGGCTCTCGTTTGTGGTCTCGC	280.333	96.3333	2.91003
omy-miR-nov-60-5p	GAACTTTGTGGACTGTGGAGT	66.3333	0	>100
omy-miR-nov-66-3p	TTTTCCTGGACTGTTTCTCAGT	53.6667	13.3333	4.025
omy-miR-nov-7-5p	TGTAGGAAGTAATTTAATTGGTTGCA	117	34.3333	3.40777
omy-miR-nov-78-5p	TGCCATAGTCCGAAATGATGGGTCTTC	159.833	27.3333	5.84756
omy-miR-nov-84-3p	TAGATATACTGTAGGCCTACTGAAGG	274	48.6667	5.63014
omy-miR-nov-95-5p	TGACTGTGATGAACACTTATCCCG	1044.67	66.6667	15.67
omy-miR-nov-98-3p	AGGACTACTAGGCCATGGTCGGCGGC	132.333	27.3333	4.84146
omy-let-7e-5p	TGAGGTAGTAGATTGAATAGTT	23566.3	113200	-4.80345
omy-let-7j-5p	TGAGGTAGTAGATTGGATAGTT	634	2065.33	-3.25762
omy-miR-10c-5p	TACCCTGTAGATCCGAATTTAT	2134.67	19548.3	-9.15756
omy-miR-10d-5p	CACCCTGTAGAACCGAATTTGT	2290.67	6610.67	-2.88591
omy-miR-125b-3-3p	AGGACCTTGAGAACA	183	939.333	-5.13297
omy-mir-126a-3p	TAATGAACTGTGGCA	1639	10642.7	-6.49339
omy-mir-1306-5p	GGGCACCACCACCACC	62	205.5	-3.31452
omy-miR-130b-5p	GCCCCTTTTGTATTGTACTACT	87.6667	1430	-16.3118
omy-mir-150-3p	TATGGTGGCGCTTGA	5.33333	40	-7.5
omy-miR-153c-3p	TTGCATAGTCACAAAAATGATC	87.6667	417.667	-4.76426
omy-miR-16a-5p	TAGCAGCACGTAAATATTGGA	573.333	2863.67	-4.99477
omy-miR-187-3p	TCGTGTCTTGTGTTGCAGCCAGT	123.5	323.5	-2.61943
omy-miR-192-5p	ATGACCTATGAATTGACAGCCTTTT	358.833	4731.33	-13.1853
omy-miR-192a-5p	ATGACCTATGAATTGACAGCCA	178	2684	-15.0787
omy-mir-194a-3p	TTGTTTCTTCCAGTGGG	5.33333	21.3333	-4
omy-miR-196a-3-3p	CCGCAACAAGAAACTGCCTTGA	5.33333	16.3333	-3.0625
omy-miR-202-5p	TTCCTATGCATATACCTCTTT	36885	439512	-11.9157
omy-mir-217-3p	ATCAGTTCTTGATGCATTGCC	5.33333	22	-4.125
omy-mir-2184-3p	TGTCTTACTTGTAGG	40.5	920.667	-22.7325
omy-miR-2184-5p	AACAGTAAGAGTTTATGTGCT	5.33333	25	-4.6875
omy-miR-2188-5p	AAGGTCCAACCTCACATGTCCT	2399	15165.7	-6.32166
omy-miR-2189-3p	TTTGAATCAGCTGTG	93.6667	585	-6.24555
omy-miR-21a-3p	CGACAACGGTCTGTAAGCTGT	5.33333	40.6667	-7.625
omy-miR-22-3p	AAGCTGCCAGCTGAAGAACTCCA	192.833	543	-2.8159
omy-miR-22a-3p	AAGCTGCCAGCTGAAGAACTGT	6903.67	285626	-41.3731
omy-miR-22a-5p	AGTTCTTCAGTGGCAAGCTTT	1311	4600	-3.50877
omy-miR-22b-5p	CGTTCTTCACTGGCTAGCTTT	51.3333	274	-5.33766
omy-miR-33b-3p	CAATGTTCCTGCAGTGCAAG	13	34.3333	-2.64103
omy-miR-375-5p	ACGTTGAGCCACACGCACAATA	5.33333	18.3333	-3.4375
omy-mir-430b-1-5p	TGCCACTGATGATTC	14.6667	54.1667	-3.69318
omy-miR-449-5p	AGGCAGTGTCTTGTTAGCTGA	66.3333	351.667	-5.30151
omy-mir-499-3p	AGGACACATGAACATCG	343.667	1292.33	-3.76043
omy-miR-499a-5p	TTAAGACTTGTAGTGATGTTT	698	3985.67	-5.71012
omy-mir-731-5p	TTTTCCTCAATGCCACT	40.5	117	-2.88889
omy-mir-8162-5p	CAGATCTGTTTGTGCTGTC	482	3665.67	-7.60512
omy-miR-92b-3p	TATTGCACTCGTCCCGGCCTCCTTT	939.333	3129.67	-3.3318
omy-miR-nov-102-3p	TGATATATTACTGTGACTGTCA	84.6667	2516.67	-29.7244
omy-miR-nov-102-5p	ACTGTCACTCTGATATATTACT	127.667	2773.67	-21.7258
omy-miR-nov-103-5p	TAGCCACTGTTATTATTCTGTC	5.33333	43.6667	-8.1875
omy-miR-nov-104-5p	TATTGGAAGGAGAAGCACTGAGACGG	50	142.667	-2.85333
omy-miR-nov-117-3p	TTCCCGGGGACCAGAACCATTCA	14.6667	96.3333	-6.56818
omy-miR-nov-120-3p	TTGGCTGAAGCATATACTGATCT	75	220.333	-2.93778
omy-miR-nov-125-5p	TGAGTTCTATTGAGGTCAGG	70	222	-3.17143
omy-miR-nov-129-5p	TCAAATATTTTATACTTTTACCACTGA	5.33333	27.3333	-5.125
omy-miR-nov-134-5p	GTTGAACTCTTCCTGCTTTTTT	5.33333	27.3333	-5.125
omy-miR-nov-136-5p	TACTGTTCATGGCTAACGATCCGGCA	105.667	342.667	-3.2429
omy-miR-nov-141-5p	TTCTCTTGAAACTGGCTCT	1379.33	5263	-3.81561
omy-miR-nov-144-5p	AGCGTGAAGTTGAACCTTGTGAAGAG	5.33333	40	-7.5
omy-miR-nov-145-5p	TTTGATTGTTGAAGTGACCTTGATA	36.3333	267.667	-7.36697
omy-miR-nov-146-5p	CAGGATTAATAGAATGAATAGA	75	664	-8.85333
omy-miR-nov-150-3p	TGAATTTACATTTTTGTTTCTGACATC	5.33333	30	-5.625
omy-miR-nov-156-5p	TAAAGCATCGTGGCACTAAGA	5.33333	33.3333	-6.25
omy-miR-nov-158-5p	TGACAAACTTGCCTGATTCAAT	5.33333	25	-4.6875
omy-miR-nov-162-5p	TCTTCATACCACTGAAATCTG	5.33333	60.6667	-11.375
omy-miR-nov-17-5p	TCATTTTTCTTTGTTAGGTTGTGGTT	5.33333	24.6667	-4.625
omy-miR-nov-189-3p	TAGTTGTACAACACGGTAGACTTTGT	5.33333	63.3333	-11.875
omy-miR-nov-196-3p	AACGGCACAATAGACCTGGGACC	51.3333	475.333	-9.25974
omy-miR-nov-203-5p	TATGAGAACTCACAAAGGAGA	237	2728	-11.5105
omy-miR-nov-206-3p	AACAGAGGGTGAACCTGATCCT	25	721	-28.84
omy-miR-nov-213-3p	TAGGGTGCGTGGACTTTTATCTGTT	5.33333	23.6667	-4.4375
omy-miR-nov-21-3p	TTCGTAGTCACTCCTTGATT	71.6667	201.333	-2.8093
omy-miR-nov-228-3p	TATATAGGTAATAGGATATCAT	5.33333	49.8333	-9.34375
omy-miR-nov-232-5p	CCCCAGATCTGTGTGTTGTCT	96.3333	672.333	-6.97924
omy-miR-nov-234-5p	CCAATTCCACTTAAACTCAGTC	5.33333	36.6667	-6.875
omy-miR-nov-235-5p	GACCGTCAGAATGCCTAGG	127.667	743.5	-5.82376
omy-miR-nov-241-5p	TGTCAGGGGTACCTTCCCAACGGGTC	5.33333	33.3333	-6.25
omy-miR-nov-244-5p	TGTTGTTTTAATATATCTTGTAC	33.5	140.667	-4.199
omy-miR-nov-245-3p	GATCACGTGACTTGGATCTGCT	5.33333	202.667	-38
omy-miR-nov-245-5p	CAGATCCAAGTCACGTGATGT	5.33333	53.1667	-9.96875
omy-miR-nov-249-3p	TCTGATAGGATGCTGGAGATA	22	84.1667	-3.82576
omy-miR-nov-250-5p	TGTAACGGATGTCTGATGAAGAAGGA	5.33333	36.6667	-6.875
omy-miR-nov-254-3p	TGGAATAGAGCACACCGGGCTAGAGT	5.33333	31.3333	-5.875
omy-miR-nov-262-5p	AGTACTCCTCCCAGCTTGT	58.1667	178.167	-3.06304
omy-miR-nov-263-5p	TAGGTATCTGTGAAGAAA	2863.67	23566.3	-8.22943
omy-miR-nov-264-3p	TTATGAAGAGGAGAGATGATGATC	5.33333	45.8333	-8.59375
omy-miR-nov-265-3p	TTGGTCACCAGTTAACTCTTGA	5.33333	85.6667	-16.0625
omy-miR-nov-266-3p	TGGATTGAGTGAATGTTTTGGT	36.3333	192	-5.2844
omy-miR-nov-269-3p	GTTCTATACTGGTCATCTCTCT	42.6667	159.833	-3.74609
omy-miR-nov-272-5p	ACAATCGGCTTAGTGTGACACT	25	114.333	-4.57333
omy-miR-nov-278-3p	TACATTTTCTTTCAGGGGTAGA	5.33333	52	-9.75
omy-miR-nov-281-5p	CAACGGGACTACTAACTACTGT	5.33333	61.3333	-11.5
omy-miR-nov-282-5p	TAGGACTAGGACAGTTAACATA	5.33333	82	-15.375
omy-miR-nov-36-3p	TTCGTCTGTAGGTGGAGAAGCGGA	17.3333	44.3333	-2.55769
omy-miR-nov-50-3p	ACTCGCTGAACAATGAATGCA	51.3333	323.5	-6.30195
omy-miR-nov-51-3p	AAACTGTTCTGAACGTTGAATA	44.3333	123.667	-2.78947
omy-miR-nov-53-3p	TAAAGAAAGCACTGAACACAAACT	5.33333	80.5	-15.0938
omy-miR-nov-57-3p	TACATTACTTCTCGTGCTTG	56.6667	171.167	-3.02059
omy-miR-nov-58-3p	TACTGTCACTGCAGGGAGCCT	22	98	-4.45455
omy-miR-nov-59-3p	CATTCAAGTCGGGTTTAACCAC	25	139.667	-5.58667
omy-miR-nov-62-3p	TGTATGCCTGAATTTGTTTGTCA	5.33333	69.6667	-13.0625
omy-miR-nov-63-3p	TGTGGAGTCAAATGCAGGAGAC	390.333	988.333	-2.53202
omy-miR-nov-71-3p	AATGAGGGACCCTGATCCTAGAT	25	186.667	-7.46667
omy-miR-nov-81-3p	ACTATATATGGAGTAGGCTGTC	5.33333	183.167	-34.3438
omy-miR-nov-81-5p	ATGGCTGTGCTTCAAATGG	27.3333	211.667	-7.7439
omy-miR-nov-82-5p	CAGCTTACCACTTAGAATGCA	17.3333	57	-3.28846
omy-miR-nov-83-5p	CATGTGCTTTATCCAATTCCCC	25	73	-2.92
omy-miR-nov-87-3p	TTCTTCAGGACTATGCTTAATT	127.667	1166	-9.13316
omy-miR-nov-87-5p	ATTTAAGCCTAATCCTGGAATGA	27.3333	224.667	-8.21951
omy-miR-nov-91-3p	TAGAGTACAAACAGACTGGGAC	22	59.3333	-2.69697
omy-miR-nov-94-3p	TAATCCATGCGATCCATAACGGGC	22	117	-5.31818
omy-miR-nov-99-3p	CAGCACAAGCAGATCTGGGGTCC	42.6667	115.333	-2.70312
* minus value means D14PO/D1PO fold change.

## Sheet: Table S4
Table S4. The predicted target genes of 6 differentially expressed miRNAs between D1PO and D14PO eggs validated by RT-qPCR analysis
miRNA	Gene index entrance	Target region	Gene name/symbol	Gene description
omy-miR-193b-3p	BX078300	3'UTR	unknow1	unknow1
omy-miR-193b-3p	BX087848	Coding	HADHAP2	3-hydroxyacyl- dehydrogenase type-2
omy-miR-193b-3p	BX302875	Coding	LOC413740	iodotyrosine dehalogenase 1-like
omy-miR-193b-3p	BX305282	Coding	SEC31A	protein transport protein sec31a isoform x1
omy-miR-193b-3p	BX316712	3'UTR	unknow2	unknow2
omy-miR-193b-3p	BX319407	Coding	RFC4	replication factor c subunit 4
omy-miR-193b-3p	BX875363	Coding	HADHAP2	3-hydroxyacyl- dehydrogenase type-2
omy-miR-193b-3p	BX875606	Coding	GJB1	gap junction
omy-miR-193b-3p	BX878299	3'UTR	unknow3	unknow3
omy-miR-193b-3p	BX880387	3'UTR	WDR61	wd repeat-containing protein 61
omy-miR-193b-3p	BX889078	Coding	SEC31A	protein transport protein sec31a-like isoform x7
omy-miR-193b-3p	BX889413	Coding	UCK1	uridine-cytidine kinase 1
omy-miR-193b-3p	BX909800	Coding	CRYGN	gamma-crystallin n-a-like
omy-miR-193b-3p	BX912036	Coding	HADHAP2	3-hydroxyacyl- dehydrogenase type-2
omy-miR-193b-3p	BX912439	Coding	CRYGN	gamma-crystallin n-a-like
omy-miR-193b-3p	CA346665	Coding	CHAF1B	chromatin assembly factor 1 subunit b
omy-miR-193b-3p	CA350199	Coding	PLEKHA3	pleckstrin homology domain-containing family a member 3
omy-miR-193b-3p	CA351772	Coding	MAP4K3	mitogen-activated protein kinase kinase kinase 3-like
omy-miR-193b-3p	CA352134	Coding	CNOT1	ccr4-not transcription complex subunit 1- partial
omy-miR-193b-3p	CA355430	Coding	URI1	unconventional prefoldin rpb5 interactor 1
omy-miR-193b-3p	CA363830	Coding	LOC102303365	integrin beta-2-like isoform x1
omy-miR-193b-3p	CA371744	Coding	CEP85L	centrosomal protein of 85 kda-like isoform x2
omy-miR-193b-3p	CR373405	Coding	SKIV2L	helicase ski2w
omy-miR-193b-3p	CU066709	3'UTR	DDX19B	atp-dependent rna helicase ddx19b-like
omy-miR-193b-3p	CU072798	Coding	RECQ4A	atp-dependent dna helicase q4-like
omy-miR-193b-3p	NP8280070	Coding	CACNA1E	sia-alpha-gal-beta-c-r:alpha -sialyltransferase-like
omy-miR-193b-3p	TC132323	Coding	OSTCP1	calpain-1 catalytic subunit-like
omy-miR-193b-3p	TC132571	Coding	ABCB11	bile salt export pump-like
omy-miR-193b-3p	TC132997	Coding	GJB1	gap junction
omy-miR-193b-3p	TC133310	Coding	RFC4	replication factor c subunit 4
omy-miR-193b-3p	TC135103	Coding	LOC102697370	phosphoglucomutase-1-like isoform x2
omy-miR-193b-3p	TC135962	Coding	HADHAP2	3-hydroxyacyl- dehydrogenase type-2
omy-miR-193b-3p	TC135973	Coding	URI1	unconventional prefoldin rpb5 interactor 1
omy-miR-193b-3p	TC136961	Coding	CRYBA2	beta-crystallin a3-2-like
omy-miR-193b-3p	TC137289	Coding	CDT1	dna replication factor cdt1
omy-miR-193b-3p	TC137456	Coding	MAP4K1	mitogen-activated protein kinase 9-like isoform x1
omy-miR-193b-3p	TC137940	Coding	CTSLP2	cathepsin f-like
omy-miR-193b-3p	TC138124	3'UTR	GPSM1	g-protein-signaling modulator 1-like
omy-miR-193b-3p	TC138124	Coding	GPSM1	g-protein-signaling modulator 1-like
omy-miR-193b-3p	TC139078	3'UTR	unknow4	unknow4
omy-miR-193b-3p	TC139331	Coding	LMX1A	lim domain transcription factor -like
omy-miR-193b-3p	TC139429	Coding	CTSLP2	cathepsin f-like
omy-miR-193b-3p	TC140546	Coding	SEC31A	protein transport protein sec31a isoform x2
omy-miR-193b-3p	TC141052	3'UTR	unknow5	unknow5
omy-miR-193b-3p	TC141137	Coding	LOC102299303	uridine-cytidine kinase 2-b-like
omy-miR-193b-3p	TC141471	Coding	C1orf52	upf0690 protein c1orf52 homolog
omy-miR-193b-3p	TC141958	Coding	RASSF5	ras association domain-containing protein 5
omy-miR-193b-3p	TC145862	3'UTR	unknow6	unknow6
omy-miR-193b-3p	TC146572	Coding	unknow7	unknow7
omy-miR-193b-3p	TC147596	Coding	LOC101850084	ras-related protein rab-35-like
omy-miR-193b-3p	TC147653	Coding	RAB14	ras-related protein rab-14
omy-miR-193b-3p	TC149199	Coding	LOC103189100	protein cyr61-like
omy-miR-193b-3p	TC149571	Coding	PIK3R4	phosphoinositide 3-kinase regulatory subunit 4-like
omy-miR-193b-3p	TC150416	Coding	CDT1	dna replication factor cdt1
omy-miR-193b-3p	TC150601	Coding	INSRL	insulin receptor-like
omy-miR-193b-3p	TC153401	Coding	DOPEY2	protein dopey-2-like
omy-miR-193b-3p	TC155907	Coding	TRPC1	short transient receptor potential channel partial
omy-miR-193b-3p	TC158422	Coding	PLAT	tissue-type plasminogen activator isoform x1
omy-miR-193b-3p	TC159425	Coding	LOC101850084	ras-related protein rab-35-like
omy-miR-193b-3p	TC160403	Coding	STAU1	double-stranded rna-binding protein staufen homolog 1
omy-miR-193b-3p	TC160443	3'UTR	unknow8	unknow8
omy-miR-193b-3p	TC164422	Coding	NLRX1	c-terminal-binding protein 1-like isoform x1
omy-miR-193b-3p	TC165353	Coding	ATP5A1	ap-2 complex subunit alpha-2 isoform x1
omy-miR-193b-3p	TC166658	Coding	RAB14	ras-related protein rab-14
omy-miR-193b-3p	TC167810	Coding	HADHAP2	3-hydroxyacyl- dehydrogenase type-2
omy-miR-193b-3p	TC170476	Coding	SLC5A1	sodium glucose cotransporter 1-like
omy-miR-193b-3p	TC171538	Coding	LOC100889992	matrix-remodeling-associated protein 5-like
omy-miR-203c-3p	BX300227	Coding	SPIN1	spindlin- partial
omy-miR-203c-3p	TC146342	Coding	SPIN1	spindlin-1
omy-miR-203c-3p	TC163607	Coding	Slip_1045	vesicle-fusing atpase
omy-miR-499-5p	TC143007	3'UTR	unknow9	unknow9
omy-mir-7550-3p	TC134733	Coding	SIX1	homeobox protein six1
omy-mir-7550-3p	TC140345	3'UTR	unknow10	unknow10
omy-mir-7550-3p	TC140345	Coding	SIX1	homeobox protein six1
omy-mir-7550-3p	TC164934	Coding	TOP1P1	dna topoisomerase 1
omy-miR-nov-112-5p	BX075376	Coding	PDCD6IP	programmed cell death protein 6
omy-miR-nov-112-5p	BX307805	Coding	BUD31	protein bud31 homolog
omy-miR-nov-112-5p	BX309598	Coding	LOC100709105	unconventional myosin-ic-like
omy-miR-nov-112-5p	BX310713	Coding	LOC100709105	unconventional myosin-ic-like
omy-miR-nov-112-5p	BX857445	Coding	LOC104896526	homologous-pairing protein 2 homolog
omy-miR-nov-112-5p	BX858162	Coding	LOC100162320	e3 ubiquitin-protein ligase shprh-like
omy-miR-nov-112-5p	BX859060	3'UTR	PICALM	phosphatidylinositol-binding clathrin assembly protein isoform x5
omy-miR-nov-112-5p	BX860645	3'UTR	PUF60	poly -binding-splicing factor partial
omy-miR-nov-112-5p	BX860645	Coding	PUF60	poly -binding-splicing factor partial
omy-miR-nov-112-5p	BX879570	Coding	ANKRD54	ankyrin repeat domain-containing protein 54
omy-miR-nov-112-5p	BX882386	Coding	CRTAC1	cartilage acidic protein 2
omy-miR-nov-112-5p	BX910388	Coding	RPB4	dna-directed rna polymerase ii subunit rpb4
omy-miR-nov-112-5p	BX911227	3'UTR	MYH1	myosin heavy skeletal muscle- partial
omy-miR-nov-112-5p	BX912504	Coding	unknow11	unknow11
omy-miR-nov-112-5p	CA361157	Coding	TBCD	tubulin-specific chaperone d
omy-miR-nov-112-5p	CB493292	Coding	CKMT1A	creatine kinase u- mitochondrial-like
omy-miR-nov-112-5p	CF752381	Coding	RSPRY1	ring finger and spry domain-containing protein 1
omy-miR-nov-112-5p	CR376497	Coding	LOC100121556	ubiquitin domain-containing protein ubfd1-like
omy-miR-nov-112-5p	CU070602	Coding	PDCD6IP	programmed cell death protein 6
omy-miR-nov-112-5p	CX029688	Coding	LOC754908	e3 ufm1-protein ligase 1-like
omy-miR-nov-112-5p	CX033280	Coding	RGMA	repulsive guidance molecule a-like
omy-miR-nov-112-5p	CX034411	Coding	CHD1L	dna (cytosine-5)-methyltransferase 1-like
omy-miR-nov-112-5p	CX037432	Coding	LOC102799807	ubiquitin carboxyl-terminal hydrolase 7-like isoform x2
omy-miR-nov-112-5p	CX043223	Coding	SPTLC1	serine palmitoyltransferase 1
omy-miR-nov-112-5p	CX146726	Coding	CKMT1A	creatine kinase u- mitochondrial-like
omy-miR-nov-112-5p	CX249814	Coding	TXLNB	beta-taxilin-like
omy-miR-nov-112-5p	CX255882	Coding	VPS39	vam6 vps39-like
omy-miR-nov-112-5p	DV198065	Coding	CDH11	cadherin-11-like
omy-miR-nov-112-5p	TC132380	Coding	HSPA5	78 kda glucose-regulated protein precursor
omy-miR-nov-112-5p	TC132828	Coding	GOLT1B	vesicle transport protein got1b
omy-miR-nov-112-5p	TC132916	Coding	LOC100709105	unconventional myosin-ic-like
omy-miR-nov-112-5p	TC133120	3'UTR	GEM	rho-related gtp-binding protein
omy-miR-nov-112-5p	TC133120	Coding	GEM	rho-related gtp-binding protein
omy-miR-nov-112-5p	TC133402	3'UTR	unknow12	unknow12
omy-miR-nov-112-5p	TC133630	Coding	LOC104896526	homologous-pairing protein 2 homolog
omy-miR-nov-112-5p	TC133679	Coding	RPUSD4	rna pseudouridylate synthase domain-containing protein 4-like
omy-miR-nov-112-5p	TC134287	Coding	HMOX1	heme oxygenase-like
omy-miR-nov-112-5p	TC138312	Coding	RANGAP1	ran-specific gtpase-activating protein
omy-miR-nov-112-5p	TC138678	3'UTR	unknow13	unknow13
omy-miR-nov-112-5p	TC138801	Coding	CRTAC1	cartilage acidic protein 2
omy-miR-nov-112-5p	TC138861	Coding	RPB4	dna-directed rna polymerase ii subunit rpb4
omy-miR-nov-112-5p	TC139050	Coding	LOC100709105	unconventional myosin-if-like
omy-miR-nov-112-5p	TC139837	Coding	LOC100121556	ubiquitin domain-containing protein ubfd1-like
omy-miR-nov-112-5p	TC139921	Coding	RANGAP1	ran-specific gtpase-activating protein
omy-miR-nov-112-5p	TC140121	3'UTR	CKMT1A	creatine kinase s- mitochondrial-like
omy-miR-nov-112-5p	TC140121	Coding	CKMT1A	creatine kinase s- mitochondrial-like
omy-miR-nov-112-5p	TC140144	3'UTR	PUF60	poly -binding-splicing factor partial
omy-miR-nov-112-5p	TC140144	Coding	PUF60	poly -binding-splicing factor partial
omy-miR-nov-112-5p	TC140567	3'UTR	CKM	creatine kinase m-type-like
omy-miR-nov-112-5p	TC140784	Coding	BUD31	protein bud31 homolog
omy-miR-nov-112-5p	TC141168	Coding	GTF2A2	transcription initiation factor iia subunit 2
omy-miR-nov-112-5p	TC141208	Coding	RPB4	dna-directed rna polymerase ii subunit rpb4
omy-miR-nov-112-5p	TC142494	Coding	DHRS13	dehydrogenase reductase sdr family member 13-like
omy-miR-nov-112-5p	TC143226	Coding	VPS39	vam6 vps39-like
omy-miR-nov-112-5p	TC146552	3'UTR	unknow14	unknow14
omy-miR-nov-112-5p	TC146800	Coding	LOC100121556	ubiquitin domain-containing protein ubfd1-like
omy-miR-nov-112-5p	TC147336	Coding	SPTLC1	serine palmitoyltransferase 1
omy-miR-nov-112-5p	TC147359	Coding	DHRS7	dehydrogenase reductase sdr family member 7-like
omy-miR-nov-112-5p	TC148644	Coding	LOC100709105	unconventional myosin-ie-like
omy-miR-nov-112-5p	TC148923	Coding	GMPR	gmp reductase 1
omy-miR-nov-112-5p	TC149586	Coding	MX1	interferon inducible mx protein
omy-miR-nov-112-5p	TC151239	Coding	LOC100709105	unconventional myosin-ic-like
omy-miR-nov-112-5p	TC152518	Coding	LOC725011	mitochondrial inner membrane protein cox18-like
omy-miR-nov-112-5p	TC155883	Coding	RANGAP1	ran-specific gtpase-activating protein
omy-miR-nov-112-5p	TC157838	Coding	LOC100709105	unconventional myosin-if-like
omy-miR-nov-112-5p	TC158619	3'UTR	unknow15	unknow15
omy-miR-nov-112-5p	TC160161	Coding	LOC102310928	udp-n-acetylglucosamine--peptide n-acetylglucosaminyltransferase 110 kda subunit isoform x4
omy-miR-nov-112-5p	TC160754	Coding	GTF2A2	transcription initiation factor iia subunit 2
omy-miR-nov-112-5p	TC161529	Coding	unknow16	unknow16
omy-miR-nov-112-5p	TC162494	Coding	ZNF711	zinc finger protein 711 isoform x1
omy-miR-nov-112-5p	TC162866	Coding	LOC100121556	ubiquitin domain-containing protein ubfd1-like
omy-miR-nov-112-5p	TC165921	Coding	DDOST	dolichyl-diphosphooligosaccharide--protein glycosyltransferase 48 kda subunit-like
omy-miR-nov-112-5p	TC166131	Coding	SF3B2	splicing factor 3b subunit 2
omy-miR-nov-112-5p	TC166942	Coding	ANKRD54	ankyrin repeat domain-containing protein 54
omy-miR-nov-112-5p	TC168261	Coding	FAM49B	protein fam49b
omy-miR-nov-112-5p	TC169287	3'UTR	unknow17	unknow17
omy-miR-nov-112-5p	TC169964	Coding	LOC102678284	nucleoporin p58 p45 isoform x2
omy-miR-nov-112-5p	TC172335	Coding	TXNL4B	thioredoxin-like protein 4b
omy-miR-nov-95-5p	BX297475	Coding	CFL2	cofilin-2
omy-miR-nov-95-5p	BX300757	Coding	GMEB2	glucocorticoid modulatory element-binding protein 2-like
omy-miR-nov-95-5p	BX881949	Coding	FNTA	protein farnesyltransferase geranylgeranyltransferase type-1 subunit alpha-like
omy-miR-nov-95-5p	BX910004	Coding	CpipJ_CPIJ010285	gastrula zinc finger protein - partial
omy-miR-nov-95-5p	CA361579	Coding	MON2	protein mon2 homolog isoform x4
omy-miR-nov-95-5p	CA364814	Coding	ACAD11	acyl- dehydrogenase family member 11
omy-miR-nov-95-5p	CA374893	Coding	TMEM39A	transmembrane protein 39a-like
omy-miR-nov-95-5p	CN210983	Coding	LOC102312045	reticulon-2-like isoform x2
omy-miR-nov-95-5p	L29771-CoI	Coding	COX6B1*	cytochrome c oxidase subunit 1
omy-miR-nov-95-5p	CU067126	3'UTR	CCDC94	coiled-coil domain-containing protein 94
omy-miR-nov-95-5p	CX143608	3'UTR	LOC103149906	gamma-crystallin m3-like
omy-miR-nov-95-5p	TC133235	Coding	NUP93	nuclear pore complex protein nup93
omy-miR-nov-95-5p	TC134405	Coding	MYL3	myosin light chain 3-like
omy-miR-nov-95-5p	TC137555	3'UTR	unknow18	unknow18
omy-miR-nov-95-5p	TC139848	3'UTR	unknow19	unknow19
omy-miR-nov-95-5p	TC141899	Coding	PRMT1	histone-arginine methyltransferase carm1-like
omy-miR-nov-95-5p	TC142270	3'UTR	unknow20	unknow20
omy-miR-nov-95-5p	TC143322	3'UTR	unknow21	unknow21
omy-miR-nov-95-5p	TC145248	Coding	KIR3DX1	galactocerebrosidase isoform x1
omy-miR-nov-95-5p	TC147288	Coding	NKX2-2	homeobox protein nkx- -like
omy-miR-nov-95-5p	TC147841	Coding	DOT1L	histone h2ax-like
omy-miR-nov-95-5p	TC149799	Coding	APMAP	adipocyte plasma membrane-associated protein
omy-miR-nov-95-5p	TC153944	Coding	CFL2	cofilin-2
omy-miR-nov-95-5p	TC154034	Coding	HSPA13	heat shock protein 70
omy-miR-nov-95-5p	TC156737	Coding	FNTA	protein farnesyltransferase geranylgeranyltransferase type-1 subunit alpha-like
omy-miR-nov-95-5p	TC157716	Coding	PNKP	bifunctional polynucleotide phosphatase kinase-like
omy-miR-nov-95-5p	TC159646	3'UTR	unknow22	unknow22
omy-miR-nov-95-5p	TC162087	Coding	unknow23	unknow23
omy-miR-nov-95-5p	TC162849	Coding	LOC103379093	nad mitochondrial-like
omy-miR-nov-95-5p	TC162953	Coding	FABP6	gastrotropin-like
omy-miR-nov-95-5p	TC164815	Coding	COX6B1	cytochrome oxidase subunit partial
omy-miR-nov-95-5p	TC168958	Coding	COX6B1	cytochrome c oxidase subunit 1
* The target genes were predicted by using mitochondrial genome

## Sheet: Table S5
Table S5. Target genes associated with siginificamtly enriched GO terms
GO-Group	GO-ID	Term	FDR	miRNA	Gene index	Gene name
Cellular component	GO:0000932	cytoplasmic mRNA processing body	0.00873984	omy-mir-7550-3p	TC164934	TOP1P1
Cellular component	GO:0005665	DNA-directed RNA polymerase II, core complex	0.0147358	omy-miR-nov-112-5p	TC141208	RPB4
Cellular component	GO:0005672	transcription factor TFIIA complex	0.0134146	omy-miR-nov-112-5p	TC160754	GTF2A2
Cellular component	GO:0005814	centriole	0.014939	omy-miR-nov-112-5p	TC160754	GTF2A2
Cellular component	GO:0005922	connexon complex	0.0159553	omy-miR-193b-3p	TC132997	GJB1
Cellular component	GO:0016459	myosin complex	0.00731707	omy-miR-nov-112-5p	TC157838	LOC100709105
Cellular component	GO:0030670	phagocytic vesicle membrane	0.0127033	omy-miR-193b-3p	TC166658	RAB14
Cellular component	GO:0031298	replication fork protection complex	0.00325203	omy-mir-7550-3p	TC164934	TOP1P1
Cellular component	GO:0031616	spindle pole centrosome	0.0136179	omy-miR-nov-112-5p	TC160754	GTF2A2
Cellular component	GO:0033186	CAF-1 complex	0.00335366	omy-miR-193b-3p	CA346665	CHAF1B
Cellular component	GO:0034399	nuclear periphery	0.0142276	omy-miR-nov-95-5p	TC133235	NUP93
Cellular component	GO:0034663	endoplasmic reticulum chaperone complex	0.0143293	omy-miR-nov-112-5p	TC132380	HSPA5
Cellular component	GO:0035327	transcriptionally active chromatin	0.00345528	omy-miR-193b-3p	BX880387	WDR61
Cellular component	GO:0035339	SPOTS complex	0.00995935	omy-miR-nov-112-5p	TC147336	SPTLC1
Cellular component	GO:0036064	ciliary basal body	0.00355691	omy-miR-193b-3p	TC146572	unknow7
Cellular component	GO:0042175	nuclear outer membrane-endoplasmic reticulum membrane network	0.0111789	omy-miR-193b-3p	TC166658	RAB14
Cellular component	GO:0044292	dendrite terminus	0.00365854	omy-miR-193b-3p	TC146572	unknow7
Cellular component	GO:0045277	respiratory chain complex IV	0.000914634	omy-miR-nov-95-5p	TC168958	COX6B1
Cellular component	GO:0055087	Ski complex	0.00376016	omy-miR-193b-3p	BX880387	WDR61
Cellular component	GO:0070062	extracellular vesicular exosome	0.0114837	omy-miR-193b-3p	TC166658	RAB14
Cellular component	GO:0070971	endoplasmic reticulum exit site	0.00101626	omy-miR-193b-3p	TC140546	SEC31A
Cellular component	GO:0097208	alveolar lamellar body	0.00111789	omy-miR-193b-3p	TC166658	RAB14
Cellular component	GO:1902560	GMP reductase complex	0.00386179	omy-miR-nov-112-5p	TC148923	GMPR
Molecular function	GO:0000976	transcription regulatory region sequence-specific DNA binding	0.00396341	omy-miR-nov-95-5p	TC147288	NKX2-2
Molecular function	GO:0001103	RNA polymerase II repressing transcription factor binding	0.00121951	omy-miR-nov-112-5p	TC160754	GTF2A2
Molecular function	GO:0003727	single-stranded RNA binding	0.0125	omy-miR-nov-112-5p	TC141208	RPB4
Molecular function	GO:0003774	motor activity	0.0097561	omy-miR-nov-112-5p	TC157838	LOC100709105
Molecular function	GO:0003857	3-hydroxyacyl-CoA dehydrogenase activity	0.00752033	omy-miR-193b-3p	TC167810	HADHAP2
Molecular function	GO:0004198	calcium-dependent cysteine-type endopeptidase activity	0.0156504	omy-miR-193b-3p	TC132323	OSTCP1
Molecular function	GO:0004303	estradiol 17-beta-dehydrogenase activity	0.00721545	omy-miR-193b-3p	TC167810	HADHAP2
Molecular function	GO:0004386	helicase activity	0.013313	omy-miR-193b-3p	CU072798	RECQ4A
Molecular function	GO:0004714	transmembrane receptor protein tyrosine kinase activity	0.0113821	omy-miR-193b-3p	TC150601	INSRL
Molecular function	GO:0004758	serine C-palmitoyltransferase activity	0.0119919	omy-miR-nov-112-5p	TC147336	SPTLC1
Molecular function	GO:0004849	uridine kinase activity	0.0128049	omy-miR-193b-3p	TC141137	LOC102299303
Molecular function	GO:0005092	GDP-dissociation inhibitor activity	0.00945122	omy-miR-193b-3p	TC138124	GPSM1
Molecular function	GO:0008318	protein prenyltransferase activity	0.00955285	omy-miR-nov-95-5p	TC156737	FNTA
Molecular function	GO:0008709	cholate 7-alpha-dehydrogenase activity	0.000101626	omy-miR-193b-3p	TC167810	HADHAP2
Molecular function	GO:0015126	canalicular bile acid transmembrane transporter activity	0.00406504	omy-miR-193b-3p	TC132571	ABCB11
Molecular function	GO:0018454	acetoacetyl-CoA reductase activity	0.00050813	omy-miR-193b-3p	TC167810	HADHAP2
Molecular function	GO:0031369	translation initiation factor binding	0.0110772	omy-miR-nov-112-5p	TC141208	RPB4
Molecular function	GO:0035064	methylated histone binding	0.0150407	omy-miR-203c-3p	TC146342	SPIN1
Molecular function	GO:0044212	transcription regulatory region DNA binding	0.0106707	omy-mir-7550-3p	TC140345	SIX1
Molecular function	GO:0044822	poly(A) RNA binding	0.000203252	omy-miR-nov-112-5p	TC166131	SF3B2
Molecular function	GO:0047015	3-hydroxy-2-methylbutyryl-CoA dehydrogenase activity	0.00680894	omy-miR-193b-3p	TC167810	HADHAP2
Molecular function	GO:0047022	7-beta-hydroxysteroid dehydrogenase (NADP+) activity	0.000304878	omy-miR-193b-3p	TC167810	HADHAP2
Molecular function	GO:0047035	testosterone dehydrogenase (NAD+) activity	0.000406504	omy-miR-193b-3p	TC167810	HADHAP2
Biological process	GO:0000278	mitotic cell cycle	0.011687	omy-miR-193b-3p	TC150416	CDT1
Biological process	GO:0000288	nuclear-transcribed mRNA catabolic process, deadenylation-dependent decay	0.00863821	omy-miR-nov-112-5p	TC141208	RPB4
Biological process	GO:0001759	organ induction	0.0155488	omy-mir-7550-3p	TC140345	SIX1
Biological process	GO:0002074	extraocular skeletal muscle development	0.0107724	omy-mir-7550-3p	TC140345	SIX1
Biological process	GO:0002474	antigen processing and presentation of peptide antigen via MHC class I	0.0135163	omy-miR-193b-3p	TC140546	SEC31A
Biological process	GO:0003151	outflow tract morphogenesis	0.0137195	omy-mir-7550-3p	TC140345	SIX1
Biological process	GO:0006119	oxidative phosphorylation	0.00833333	omy-miR-nov-95-5p	TC168958	COX6B1
Biological process	GO:0006184	GTP catabolic process	0.00711382	omy-miR-193b-3p	TC166658	RAB14
Biological process	GO:0006238	CMP salvage	0.00416667	omy-miR-193b-3p	TC141137	LOC102299303
Biological process	GO:0006686	sphingomyelin biosynthetic process	0.0120935	omy-miR-nov-112-5p	TC147336	SPTLC1
Biological process	GO:0006895	Golgi to endosome transport	0.0117886	omy-miR-193b-3p	TC166658	RAB14
Biological process	GO:0006913	nucleocytoplasmic transport	0.00813008	omy-miR-nov-112-5p	TC169964	LOC102678284
Biological process	GO:0006927	transformed cell apoptotic process	0.010874	omy-miR-nov-112-5p	TC133120	GEM
Biological process	GO:0006987	activation of signaling protein activity involved in unfolded protein response	0.00924797	omy-miR-193b-3p	TC140546	SEC31A
Biological process	GO:0007276	gamete generation	0.0140244	omy-miR-203c-3p	TC146342	SPIN1
Biological process	GO:0007589	body fluid secretion	0.0151423	omy-miR-193b-3p	TC166658	RAB14
Biological process	GO:0008152	metabolic process	0.0123984	omy-miR-203c-3p	TC163607	Slip_1045
Biological process	GO:0008582	regulation of synaptic growth at neuromuscular junction	0.00965447	omy-mir-7550-3p	TC140345	SIX1
Biological process	GO:0009060	aerobic respiration	0.0131098	omy-miR-nov-95-5p	TC168958	COX6B1
Biological process	GO:0010606	positive regulation of cytoplasmic mRNA processing body assembly	0.00426829	omy-miR-193b-3p	CA352134	CNOT1
Biological process	GO:0010951	negative regulation of endopeptidase activity	0.010061	omy-miR-193b-3p	TC139429	CTSLP2
Biological process	GO:0014857	regulation of skeletal muscle cell proliferation	0.00132114	omy-mir-7550-3p	TC140345	SIX1
Biological process	GO:0015722	canalicular bile acid transport	0.0144309	omy-miR-193b-3p	TC132571	ABCB11
Biological process	GO:0016032	viral process	0.00792683	omy-miR-nov-112-5p	TC166131	SF3B2
Biological process	GO:0016310	phosphorylation	0.0070122	omy-mir-7550-3p	TC164934	TOP1P1
Biological process	GO:0018279	protein N-linked glycosylation via asparagine	0.0146341	omy-miR-nov-112-5p	TC165921	DDOST
Biological process	GO:0018342	protein prenylation	0.00142276	omy-miR-nov-95-5p	TC156737	FNTA
Biological process	GO:0019886	antigen processing and presentation of exogenous peptide antigen via MHC class II	0.0074187	omy-miR-193b-3p	TC165353	ATP5A1
Biological process	GO:0021610	facial nerve morphogenesis	0.00152439	omy-mir-7550-3p	TC140345	SIX1
Biological process	GO:0021984	adenohypophysis development	0.015752	omy-mir-7550-3p	TC140345	SIX1
Biological process	GO:0030042	actin filament depolymerization	0.00294715	omy-miR-nov-95-5p	TC153944	CFL2
Biological process	GO:0031497	chromatin assembly	0.00436992	omy-miR-193b-3p	CA346665	CHAF1B
Biological process	GO:0031990	mRNA export from nucleus in response to heat stress	0.000711382	omy-miR-nov-112-5p	TC141208	RPB4
Biological process	GO:0032456	endocytic recycling	0.00162602	omy-miR-193b-3p	TC166658	RAB14
Biological process	GO:0032880	regulation of protein localization	0.0115854	omy-miR-193b-3p	TC166658	RAB14
Biological process	GO:0033262	regulation of nuclear cell cycle DNA replication	0.00447154	omy-miR-193b-3p	TC137289	CDT1
Biological process	GO:0034402	recruitment of 3'-end processing factors to RNA polymerase II holoenzyme complex	0.000813008	omy-miR-nov-112-5p	TC141208	RPB4
Biological process	GO:0035556	intracellular signal transduction	0.00457317	omy-miR-193b-3p	TC141958	RASSF5
Biological process	GO:0035563	positive regulation of chromatin binding	0.0046748	omy-miR-193b-3p	CU072798	RECQ4A
Biological process	GO:0035622	intrahepatic bile duct development	0.00477642	omy-miR-nov-112-5p	CX034411	CHD1L
Biological process	GO:0035909	aorta morphogenesis	0.00172764	omy-mir-7550-3p	TC140345	SIX1
Biological process	GO:0042474	middle ear morphogenesis	0.0158537	omy-mir-7550-3p	TC140345	SIX1
Biological process	GO:0043282	pharyngeal muscle development	0.00985772	omy-mir-7550-3p	TC140345	SIX1
Biological process	GO:0044206	UMP salvage	0.00182927	omy-miR-193b-3p	TC141137	LOC102299303
Biological process	GO:0044211	CTP salvage	0.00193089	omy-miR-193b-3p	TC141137	LOC102299303
Biological process	GO:0044699	single-organism process	0.00487805	omy-miR-193b-3p	CU072798	RECQ4A
Biological process	GO:0045948	positive regulation of translational initiation	0.00843496	omy-miR-nov-112-5p	TC141208	RPB4
Biological process	GO:0046511	sphinganine biosynthetic process	0.0101626	omy-miR-nov-112-5p	TC147336	SPTLC1
Biological process	GO:0046512	sphingosine biosynthetic process	0.0112805	omy-miR-nov-112-5p	TC147336	SPTLC1
Biological process	GO:0046513	ceramide biosynthetic process	0.0152439	omy-miR-nov-112-5p	TC147336	SPTLC1
Biological process	GO:0046907	intracellular transport	0.0132114	omy-miR-nov-112-5p	TC155883	RANGAP1
Biological process	GO:0048066	developmental pigmentation	0.0139228	omy-miR-nov-112-5p	TC143226	VPS39
Biological process	GO:0048208	COPII vesicle coating	0.00304878	omy-miR-193b-3p	TC140546	SEC31A
Biological process	GO:0048665	neuron fate specification	0.014126	omy-mir-7550-3p	TC140345	SIX1
Biological process	GO:0048935	peripheral nervous system neuron development	0.0129065	omy-mir-7550-3p	TC140345	SIX1
Biological process	GO:0050790	regulation of catalytic activity	0.00934959	omy-miR-nov-112-5p	TC143226	VPS39
Biological process	GO:0051057	positive regulation of small GTPase mediated signal transduction	0.00315041	omy-miR-nov-112-5p	TC160754	GTF2A2
Biological process	GO:0051123	RNA polymerase II transcriptional preinitiation complex assembly	0.0104675	omy-miR-nov-112-5p	TC160754	GTF2A2
Biological process	GO:0051146	striated muscle cell differentiation	0.00853659	omy-miR-nov-112-5p	TC160754	GTF2A2
Biological process	GO:0051451	myoblast migration	0.0121951	omy-mir-7550-3p	TC140345	SIX1
Biological process	GO:0060213	positive regulation of nuclear-transcribed mRNA poly(A) tail shortening	0.00497967	omy-miR-193b-3p	CA352134	CNOT1
Biological process	GO:0061024	membrane organization	0.00203252	omy-miR-193b-3p	TC166658	RAB14
Biological process	GO:0071310	cellular response to organic substance	0.0050813	omy-miR-nov-95-5p	TC147288	NKX2-2
Biological process	GO:0071353	cellular response to interleukin-4	0.00518293	omy-miR-nov-112-5p	TC132380	HSPA5
Biological process	GO:0071466	cellular response to xenobiotic stimulus	0.00528455	omy-miR-nov-112-5p	TC134287	HMOX1
Biological process	GO:0071479	cellular response to ionizing radiation	0.0145325	omy-miR-nov-112-5p	TC133120	GEM
Biological process	GO:0071599	otic vesicle development	0.00213415	omy-mir-7550-3p	TC140345	SIX1
Biological process	GO:0072075	metanephric mesenchyme development	0.00223577	omy-mir-7550-3p	TC140345	SIX1
Biological process	GO:0072095	regulation of branch elongation involved in ureteric bud branching	0.0023374	omy-mir-7550-3p	TC140345	SIX1
Biological process	GO:0072107	positive regulation of ureteric bud formation	0.00243902	omy-mir-7550-3p	TC140345	SIX1
Biological process	GO:0072172	mesonephric tubule formation	0.00254065	omy-mir-7550-3p	TC140345	SIX1
Biological process	GO:0072193	ureter smooth muscle cell differentiation	0.00264228	omy-mir-7550-3p	TC140345	SIX1
Biological process	GO:0072513	positive regulation of secondary heart field cardioblast proliferation	0.0027439	omy-mir-7550-3p	TC140345	SIX1
Biological process	GO:0072593	reactive oxygen species metabolic process	0.00538618	omy-miR-nov-95-5p	TC162849	LOC103379093
Biological process	GO:0080182	histone H3-K4 trimethylation	0.0054878	omy-miR-193b-3p	BX880387	WDR61
Biological process	GO:0090103	cochlea morphogenesis	0.0130081	omy-mir-7550-3p	TC140345	SIX1
Biological process	GO:0090116	C-5 methylation of cytosine	0.00558943	omy-miR-nov-112-5p	CX034411	CHD1L
Biological process	GO:0090190	positive regulation of branching involved in ureteric bud morphogenesis	0.0105691	omy-mir-7550-3p	TC140345	SIX1
Biological process	GO:0090191	negative regulation of branching involved in ureteric bud morphogenesis	0.00884146	omy-mir-7550-3p	TC140345	SIX1
Biological process	GO:0090329	regulation of DNA-dependent DNA replication	0.00569106	omy-miR-193b-3p	TC150416	CDT1
Biological process	GO:0090503	RNA phosphodiester bond hydrolysis, exonucleolytic	0.00579268	omy-miR-193b-3p	CA352134	CNOT1
Biological process	GO:0097503	sialylation	0.00589431	omy-miR-193b-3p	NP8280070	CACNA1E
Biological process	GO:1900153	positive regulation of nuclear-transcribed mRNA catabolic process, deadenylation-dependent decay	0.00599593	omy-miR-193b-3p	CA352134	CNOT1
Biological process	GO:1902017	regulation of cilium assembly	0.00609756	omy-miR-193b-3p	TC146572	unknow7
Biological process	GO:1902600	hydrogen ion transmembrane transport	0.000609756	omy-miR-nov-95-5p	TC168958	COX6B1
Biological process	GO:2000036	regulation of stem cell maintenance	0.00619919	omy-miR-193b-3p	CA352134	CNOT1
Biological process	GO:2000729	positive regulation of mesenchymal cell proliferation involved in ureter development	0.00284553	omy-mir-7550-3p	TC140345	SIX1
Biological process	GO:2000785	regulation of autophagic vacuole assembly	0.00630081	omy-miR-193b-3p	TC146572	unknow7
Biological process	GO:2001141	regulation of RNA biosynthetic process	0.00640244	omy-miR-nov-95-5p	BX300757	GMEB2
Biological process	GO:2001162	positive regulation of histone H3-K79 methylation	0.00650407	omy-miR-193b-3p	BX880387	WDR61

## Sheet: Table S6
Table S6. Primers used to validate differentially expressed miRNAs
miRNA	Sequence (5' to 3')	Size	RT-qPCR
omy-miR-10c-3p	CAAATTCGTATCTAGGGGAAT	21	Non specific
omy-mir-17-1-3p	ACTGCAGTGAAGGCACTTGTAGC	23	Non specific
omy-miR-27e-3p	TTCACAGTGGCTAAGTTCTGTTT	23	Non specific
omy-mir-193a-5p	TGGGTCTTTGCGGGCGAGATGAGTAG	26	Non specific
omy-miR-203c-3p	TTGAACTGTTAAGAACCACTGG	22	Good
omy-miR-nov-43-3p	TAAGTGCTTTTCATTAGGGTAG	22	Non specific
omy-miR-nov-60-5p	GAACTTTGTGGACTGTGGAGT	21	Non specific
omy-miR-nov-112-5p	GCTTCTGTAGAGCAAGTTGAAGATCA	26	Good
omy-miR-nov-154-5p	CACAAGGACAAAGCATCTGCTGGGCTGT	28	Failed
omy-miR-nov-259-3p	TGACTAAGCCCTGGAGAAGAGAAAGGA	27	Non specific
omy-mir-20a-1-5p	TCCAGTGATCCGAGTT	16	Failed
omy-miR-193b-3p	AACTGGCCCACAAAGTCCCGCT	22	Good
omy-mir-23b-5p	ATTTGTGACTGTAGAG	16	Failed
omy-miR-nov-49-3p	GGTCTCCAAGGTGAACAGCCTCTGGCA	27	Non specific
omy-miR-nov-164-3p	TTGTATGGCTTTGAAACTCGTCTTGAGG	28	Non specific
omy-miR-nov-276-5p	CCGAAGTTTCCCTCAGGATAGCTGGCGCT	29	Non specific
omy-miR-nov-95-5p	TGACTGTGATGAACACTTATCCCG	24	Good
omy-miR-499-5p	TTAAGACTTGCAGTGATGTTT	21	Good
omy-miR-nov-192-5p	AAGCCCTGGTAGCTCGCCGTGA	22	Non specific
omy-mir-7550-3p	GAGATAGCTGGTTCT	15	Good
omy-miR-22a-3p	AAGCTGCCAGCTGAAGAACTGT	22	Non specific
omy-miR-nov-245-3p	GATCACGTGACTTGGATCTGCT	22	Non specific
omy-miR-nov-81-3p	ACTATATATGGAGTAGGCTGTC	22	Non specific
omy-miR-nov-102-3p	TGATATATTACTGTGACTGTCA	22	Non specific
omy-miR-nov-206-3p	AACAGAGGGTGAACCTGATCCT	22	Non specific
omy-mir-2184-3p	TGTCTTACTTGTAGG	15	Failed
omy-miR-nov-102-5p	ACTGTCACTCTGATATATTACT	22	Non specific
omy-miR-130b-5p	GCCCCTTTTGTATTGTACTACT	22	Non specific
omy-miR-nov-265-3p	TTGGTCACCAGTTAACTCTTGA	22	Non specific
omy-miR-nov-282-5p	TAGGACTAGGACAGTTAACATA	22	Failed
omy-miR-nov-53-3p	TAAAGAAAGCACTGAACACAAACT	24	Failed
omy-miR-192a-5p	ATGACCTATGAATTGACAGCCA	22	Good
omy-miR-192-5p	ATGACCTATGAATTGACAGCCTTTT	25	Non specific
omy-miR-nov-62-3p	TGTATGCCTGAATTTGTTTGTCA	23	Non specific
omy-miR-202-5p	TTCCTATGCATATACCTCTTT	21	Failed
omy-miR-nov-203-5p	TATGAGAACTCACAAAGGAGA	21	Non specific
omy-miR-nov-281-5p	CAACGGGACTACTAACTACTGT	22	Failed
omy-miR-nov-162-5p	TCTTCATACCACTGAAATCTG	21	Failed
β-actin-Forward	GCCGGCCGCGACCTCACAGACTAC	24	Good
β-actin-Reverse	CGGCCGTGGTGGTGAAGCTGTAAC	24
18S-Forward	TGCGGCTTAATTTGACTCAACA	22	Good
18S-Reverse	CAACTAAGAACGGCCATGCA	20
